# Supplementary material for: Integrative analysis of the heat shock response in Aspergillus fumigatus
Source: BMC Genomics. 2010 Jan 15;11:32. doi: 10.1186/1471-2164-11-32 (PMC2820008; doi:10.1186/1471-2164-11-32)
Supplement: Additional file 1 — MS_results. Results of the MALDI-TOF/TOF analysis of protein spots with significant change in abundance after heat shock. [file 1471-2164-11-32-S1.XLS]

## Sheet: Tabelle1
Mass spectrometry results (MALDI-TOF/TOF) of protein spots with significant change in abundance after heat shock.
Number in Figure 3	Master_spot_no	Protein.AC	Putative function	Mascot-Score	Sequence Coverage	pI	MW
1	70	AFUA_4G07710	pyruvate carboxylase	308	38.1	6.2	131.1
2	73	AFUA_4G07710	pyruvate carboxylase	316	28.1	6.2	131.2
3	91	AFUA_1G13500	transketolase TktA	186	35.2	6.1	74.8
4	94	AFUA_1G12840	nitrite reductase NiiA	128	16.9	6.2	123.1
5	117	AFUA_7G05660	translation elongation factor eEF-3	170	20	5.8	117.7
6	129	AFUA_7G05660	translation elongation factor eEF-3	175	22	5.8	117.7
7	132	AFUA_7G05660	translation elongation factor eEF-3	376	39.6	5.8	117.7
8	134	AFUA_7G05660	translation elongation factor eEF-3	342	41.1	5.8	117.7
9	140	AFUA_4G11650	alpha-ketoglutarate dehydrogenase complex subunit Kgd1	155	25	6.5	118.8
10	147	AFUA_4G11650	alpha-ketoglutarate dehydrogenase complex subunit Kgd1	246	29.7	6.5	118.8
11	168	AFUA_8G03880	alanyl-tRNA synthetase	471	49.2	6	113.6
12	169	AFUA_8G03880	alanyl-tRNA synthetase	198	23	6	113.6
13	196	AFUA_2G13530	translation elongation factor EF-2 subunit	188	28.4	6.5	93.1
14	203	AFUA_2G13530	translation elongation factor EF-2 subunit	161	19.4	6.5	93.1
15	213	AFUA_2G13530	translation elongation factor EF-2 subunit	144	19.1	6.5	93.1
16	220	AFUA_4G09030	aminopeptidase	272	32.8	6.3	106.2
17	238	AFUA_2G17110	cell division control protein Cdc48	297	41.8	4.9	90.2
18	239	AFUA_2G17110	cell division control protein Cdc48	349	48.4	4.9	90.2
19	246	AFUA_1G02030	eukaryotic translation initiation factor 3 subunit EifCb	213	30.8	5.1	84.4
20	251	AFUA_2G11260	3-isopropylmalate dehydratase	260	35.9	5.6	84
21	253	AFUA_4G07360	cobalamin-independent methionine synthase MetH/D	138	33.8	6.3	86.6
22	254	AFUA_4G07360	cobalamin-independent methionine synthase MetH/D	199	33.7	6.3	86.6
23	263	AFUA_4G07360	cobalamin-independent methionine synthase MetH/D	251	37.3	6.3	86.6
24	265	AFUA_4G07360	cobalamin-independent methionine synthase MetH/D	104	30.4	6.3	86.6
25	267	AFUA_5G04330	aminopeptidase	350	36.3	6.3	108.6
26	272	AFUA_6G04210	mannosyl-oligosaccharide glucosidase	87.4	17.3	4.8	93.1
27	289	AFUA_4G07360	cobalamin-independent methionine synthase MetH/D	249	49.1	6.3	86.6
28	293	AFUA_1G12610	HSP 70 chaperone HSP88	92.8	16.4	4.9	80
29	339	AFUA_1g11180	heat shock protein/chaperonin HSP78	109	29.7	6.6	88.3
30	377	AFUA_4G11080	acetyl-coenzyme A synthetase FacA	222	26.7	6	74.4
31	378	AFUA_1G13500	transketolase TktA	140	25.7	6.1	74.8
32	379	AFUA_4G12850	calnexin	130	26.1	4.8	61.8
33	401	AFUA_1G13500	transketolase TktA	179	29.3	6.1	75.4
34	405	AFUA_1G15620	DEAD box RNA helicase HelA	57.3	14.5	10.6	81.1
35	411	AFUA_2G04620	Hsp70 chaperone BiP/Kar2	204	35.7	4.8	73.3
36	412	AFUA_7G01860	heat shock protein (Sti1)	193	42.6	5.8	65
37	422	AFUA_5G05920	glycyl-tRNA synthetase	121	21.7	6	79
38	433	AFUA_1G07440	molecular chaperone Hsp70	177	38.6	4.9	69.6
39	450	AFUA_2G07420	actin-bundling protein Sac6	310	47.2	5.7	72.4
40	454	AFUA_1G05610	protein phosphotase 2a 65kd regulatory subunit	244	38.6	4.6	69.1
41	481	AFUA_7G01860	heat shock protein (Sti1)	52.2	18.6	5.8	65
42	488	AFUA_2G09960	mitochondrial Hsp70 chaperone (Ssc70)	300	51.4	6	74.4
43	493	AFUA_6G10650	ATP citrate lyase, subunit 1	273	46.7	9.4	78.8
44	494	AFUA_6G10650	ATP citrate lyase, subunit 1	279	50.4	9.4	78.8
45	516	AFUA_4G10010	Hsp90 co-chaperone Cdc37	72.9	14	4.8	54.4
46	540	AFUA_4G04680	FGGY-family carbohydrate kinase	140	27	5.1	69.5
47	576	AFUA_6G04920	NAD-dependent formate dehydrogenase AciA/Fdh	144	36.6	9.2	45.7
48	603	AFUA_2G09290	antigenic mitochondrial protein HSP60	227	46.3	5.4	61.9
49	618	AFUA_5G03690	CRAL/TRIO domain protein	125	54	4.6	41.6
50	622	AFUA_4G12920	histidyl-tRNA synthetase, mitochondrial precursor	220	38.1	6.9	66.6
51	639	AFUA_2G09290	antigenic mitochondrial protein HSP60	207	48	5.4	61.9
52	652	AFUA_2G13240	V-type ATPase, B subunit	164	30.2	5.7	56.4
53	672	AFUA_1G02550	tubulin alpha-1 subunit	141	42.4	4.8	50
54	696	AFUA_2G05910	hexokinase Kxk	122	34.7	4.9	54.2
55	769	AFUA_4G10460	homocitrate synthase	178	44.3	5.6	50.5
56	800	AFUA_3G09320	serine hydroxymethyltransferase	108	37.6	8.6	51.8
57	812	AFUA_3G09230	carboxylesterase	67	16.5	5.8	59.7
58	854	AFUA_6G08050	6-phosphogluconate dehydrogenase Gnd1	258	47	5.8	55.8
59	861	AFUA_6G08050	6-phosphogluconate dehydrogenase Gnd1	295	61.8	5.8	55.8
60	880	AFUA_3G08160	eukaryotic translation initiation factor 4	180	51.5	4.9	45.7
61	896	AFUA_1G10130	adenosylhomocysteinase	149	43	5.8	48.5
62	900	AFUA_3G08660	isocitrate dehydrogenase Idp1	169	36.3	9.4	55.7
63	907	AFUA_6G04570	translation elongation factor eEF-1 subunit gamma	175	42.1	7.8	54.1
64	990	AFUA_2G10660	mannitol-1-phosphate dehydrogenase	109	45.6	5.6	46
65	1013	AFUA_4G13120	glutamine synthetase	62.2	28.6	5.5	46
66	1014	AFUA_4G03410	flavohemoprotein	111	41.6	5.7	45.5
67	1017	AFUA_5G07340	DnaJ domain protein Psi	137	40.2	9.7	39.9
68	1047	AFUA_4G13120	glutamine synthetase	73	26.6	5.5	46
69	1347	AFUA_1G09930	glycerol dehydrogenase Gcy1	148	41.3	7.8	33.4
70	1373	AFUA_4G09110	cytochrome c peroxidase Ccp1	135	45.6	9.2	40.4
71	1433	AFUA_6G07120	nuclear movement protein NudC	114	61	4.8	22.7
72	1550	AFUA_3G14540	heat shock protein Hsp30/Hsp42	102	43.9	6.1	20.5
73	1553	AFUA_2G13040	mitochondrial co-chaperoneGrpE	78.4	23.2	8.9	28.4
74	1589	AFUA_3G14540	heat shock protein Hsp30/Hsp42	83.1	53.3	6.1	20.5
75	1596	AFUA_5G09910	nitroreductase family protein	126	59.9	5.6	24.3
76	1669	AFUA_6G02280	allergen Asp F3	93.3	40.5	5.2	18.5
77	1672	AFUA_6G02280	allergen Asp F3	66	18.5	5.2	18.5
78	1709	AFUA_6G02750	nascent polypeptide-associated complex (NAC)	57.2	42.5	5.2	20.5
79	1711	AFUA_8G05300	RNA polymerase II subunit 7	46.6	25.2	9.8	15.6
80	1723	AFUA_6G12660	40S ribosomal protein S10b	60.3	36.8	10.1	17.8
81	1789	AFUA_3G08580	glycine-rich RNA-binding protein	70.5	66.1	5.6	12.8
82	1832	AFUA_2G13010	cytochrome c oxidase polypeptide vib	78.4	47.3	7.7	11
83	1885	AFUA_1G10350	phosphoglycerate kinase PgkA	64.6	21.6	6.3	44.7
84	1887	AFUA_2G13530	translation elongation factor EF-2 subunit	291	38.5	6.5	93.1
85	1890	AFUA_5G04170	molecular chaperone and allergen Mod-E/Hsp90/Hsp1	123	30	4.8	8.6
86	1893	AFUA_4G12450	conserved lysine-rich protein	65.6	15.9	4.9	57
87	1898	AFUA_1G07440	molecular chaperone Hsp70	256	59.7	4.9	69.6
88	1899	AFUA_1G07440	molecular chaperone Hsp70	178	56	4.9	69.9
89	1900	AFUA_1G07440	molecular chaperone Hsp70	319	63.5	4.9	69.9
90	1901	AFUA_1G07440	molecular chaperone Hsp70	258	56.6	4.9	69.6
91	1906	AFUA_1G06390	translation elongation factor EF-1 alpha subunit	122	39.9	9.8	50
