# Supplementary material for: Integrative analysis of the heat shock response in Aspergillus fumigatus
Source: BMC Genomics. 2010 Jan 15;11:32. doi: 10.1186/1471-2164-11-32 (PMC2820008; doi:10.1186/1471-2164-11-32)
Supplement: Additional file 2 — Funcat. FunCat annotations for all 64 differentially regulated proteins on most detailed (sheet1), second general (sheet2) and most general level (sheet4), including enrichment analysis of second level annotations (sheet3). [file 1471-2164-11-32-S2.XLS]

## Sheet: detail
FunCat annotation for the 64 differentially regulated proteins in the heat shock response of A. fumigatus. Annotations represent the most detailed level offered by FunCat.
protein	category number and name
AFUA_1G02030	10.03.01 mitotic cell cycle and cell cycle control
AFUA_1G02030	12.04 translation
AFUA_1G02030	12.04.01 translation initiation
AFUA_1G02030	16.03 nucleic acid binding
AFUA_1G02030	16.03.03 RNA binding
AFUA_1G02030	16.19 nucleotide/nucleoside/nucleobase binding
AFUA_1G02030	43.01.03.09 development of asco- basidio- or zygospore
AFUA_1G02550	01.03.01 purin nucleotide/nucleoside/nucleobase metabolism
AFUA_1G02550	01.04 phosphate metabolism
AFUA_1G02550	10.03.01 mitotic cell cycle and cell cycle control
AFUA_1G02550	10.03.01.01.11 M phase
AFUA_1G02550	10.03.02 meiosis
AFUA_1G02550	10.03.04.05 chromosome segregation/division
AFUA_1G02550	10.03.04.09 nuclear migration
AFUA_1G02550	10.03.05.01 spindle pole body/centrosome and microtubule cycle
AFUA_1G02550	14.10 assembly of protein complexes
AFUA_1G02550	16.01 protein binding
AFUA_1G02550	16.07 structural protein binding
AFUA_1G02550	16.19 nucleotide/nucleoside/nucleobase binding
AFUA_1G02550	16.19.05 GTP binding
AFUA_1G02550	20.09.14.01 tubulin dependent transport
AFUA_1G02550	30.01.09 second messenger mediated signal transduction
AFUA_1G02550	30.05.02.24 G-protein coupled receptor signalling pathway
AFUA_1G02550	32.05.01.07 electromagnetic waves resistance (e.g. UV)
AFUA_1G02550	34.05 cell motility
AFUA_1G02550	34.11.01 photoperception and response
AFUA_1G02550	41.01.01 mating (fertilization)
AFUA_1G02550	42.04 cytoskeleton/structural proteins
AFUA_1G02550	42.04.05 microtubule cytoskeleton
AFUA_1G02550	42.10 nucleus
AFUA_1G05610	01.04 phosphate metabolism
AFUA_1G05610	10.03.01.01 mitotic cell cycle
AFUA_1G05610	10.03.01.03 cell cycle checkpoints (checkpoints of morphogenesis, DNA-damage,-replication, mitotic phase and spindle)
AFUA_1G05610	10.03.03 cytokinesis (cell division) /septum formation and hydrolysis
AFUA_1G05610	14.07.03 modification by phosphorylation, dephosphorylation, autophosphorylation
AFUA_1G05610	14.10 assembly of protein complexes
AFUA_1G05610	16.01 protein binding
AFUA_1G05610	20.03 transport facilities
AFUA_1G05610	30.01 cellular signalling
AFUA_1G05610	30.01.05 enzyme mediated signal transduction
AFUA_1G05610	40.01 cell growth / morphogenesis
AFUA_1G05610	42.04.03 actin cytoskeleton
AFUA_1G05610	42.29 bud / growth tip
AFUA_1G05610	43.01.03.05 budding, cell polarity and filament formation
AFUA_1G06390	12.04 translation
AFUA_1G06390	12.04.02 translation elongation
AFUA_1G06390	16.01 protein binding
AFUA_1G06390	16.19 nucleotide/nucleoside/nucleobase binding
AFUA_1G06390	16.19.05 GTP binding
AFUA_1G06390	18.02.01.01.01 GTPase activator (GAP)
AFUA_1G06390	40.10.02.01 anti-apoptosis
AFUA_1G07440	01.04 phosphate metabolism
AFUA_1G07440	10.01.03 DNA synthesis and replication
AFUA_1G07440	10.03.01 mitotic cell cycle and cell cycle control
AFUA_1G07440	10.03.02 meiosis
AFUA_1G07440	14.01 protein folding and stabilization
AFUA_1G07440	14.04 protein targeting, sorting and translocation
AFUA_1G07440	14.07 protein modification
AFUA_1G07440	14.10 assembly of protein complexes
AFUA_1G07440	16.01 protein binding
AFUA_1G07440	16.19 nucleotide/nucleoside/nucleobase binding
AFUA_1G07440	16.19.03 ATP binding
AFUA_1G07440	18.02.01 enzymatic activity regulation / enzyme regulator
AFUA_1G07440	20.01.10 protein transport
AFUA_1G07440	20.03 transport facilities
AFUA_1G07440	20.09.01 nuclear transport
AFUA_1G07440	20.09.04 mitochondrial transport
AFUA_1G07440	20.09.05 non-vesicular ER transport
AFUA_1G07440	20.09.07 vesicular transport (Golgi network, etc.)
AFUA_1G07440	32.01 stress response
AFUA_1G07440	32.01.05 heat shock response
AFUA_1G07440	32.01.07 unfolded protein response (e.g. ER quality control)
AFUA_1G07440	34.01.01.01 homeostasis of metal ions (Na, K, Ca etc.)
AFUA_1G07440	34.11.09 temperature perception and response
AFUA_1G07440	40.10.02.01 anti-apoptosis
AFUA_1G07440	41.01.01 mating (fertilization)
AFUA_1G07440	42.01 cell wall
AFUA_1G07440	42.10 nucleus
AFUA_1G07440	43.03 animal cell type differentiation
AFUA_1G09930	01.05 C-compound and carbohydrate metabolism
AFUA_1G09930	01.05.02 sugar, glucoside, polyol and carboxylate metabolism
AFUA_1G09930	01.05.02.07 sugar, glucoside, polyol and carboxylate catabolism
AFUA_1G09930	01.05.03 polysaccharide metabolism
AFUA_1G09930	01.06 lipid, fatty acid and isoprenoid metabolism
AFUA_1G09930	01.06.06 isoprenoid metabolism
AFUA_1G09930	01.06.06.11 tetracyclic and pentacyclic triterpenes (cholesterin, steroids and hopanoids) metabolism
AFUA_1G09930	01.07 metabolism of vitamins, cofactors, and prosthetic groups
AFUA_1G09930	01.20 secondary metabolism
AFUA_1G09930	01.20.17.09 metabolism of alkaloids
AFUA_1G09930	02.16 fermentation
AFUA_1G09930	16.21.07 NAD/NADP binding
AFUA_1G09930	32.01.03 osmotic and salt stress response
AFUA_1G09930	32.01.05 heat shock response
AFUA_1G09930	32.10 degradation / modification of foreign (exogenous) compounds
AFUA_1G09930	34.11.03.13 osmosensing and response
AFUA_1G10130	01.01 amino acid metabolism
AFUA_1G10130	01.01.06 metabolism of the aspartate family
AFUA_1G10130	01.01.06.05 metabolism of methionine
AFUA_1G10130	01.05.05.04 C-1 compound anabolism
AFUA_1G10130	01.05.05.07 C-1 compound catabolism
AFUA_1G10130	01.05.13.01 S-adenosyl-methionine - homocysteine cycle
AFUA_1G10130	01.07.01 biosynthesis of vitamins, cofactors, and prosthetic groups
AFUA_1G10130	16.01 protein binding
AFUA_1G10130	16.17.09 heavy metal binding (Cu, Fe, Zn)
AFUA_1G10130	16.21.07 NAD/NADP binding
AFUA_1G10350	01.03.01 purin nucleotide/nucleoside/nucleobase metabolism
AFUA_1G10350	01.04 phosphate metabolism
AFUA_1G10350	01.05 C-compound and carbohydrate metabolism
AFUA_1G10350	01.05.02.04 sugar, glucoside, polyol and carboxylate anabolism
AFUA_1G10350	01.05.02.07 sugar, glucoside, polyol and carboxylate catabolism
AFUA_1G10350	01.05.07 C-3 compound metabolism
AFUA_1G10350	02.01 glycolysis and gluconeogenesis
AFUA_1G10350	16.19 nucleotide/nucleoside/nucleobase binding
AFUA_1G10350	16.19.03 ATP binding
AFUA_1G11180	01.04 phosphate metabolism
AFUA_1G11180	14.01 protein folding and stabilization
AFUA_1G11180	14.04 protein targeting, sorting and translocation
AFUA_1G11180	14.13 protein/peptide degradation
AFUA_1G11180	16.01 protein binding
AFUA_1G11180	16.19.03 ATP binding
AFUA_1G11180	20.01.10 protein transport
AFUA_1G11180	20.09.04 mitochondrial transport
AFUA_1G11180	32.01 stress response
AFUA_1G11180	32.01.05 heat shock response
AFUA_1G11180	32.01.07 unfolded protein response (e.g. ER quality control)
AFUA_1G12610	14.01 protein folding and stabilization
AFUA_1G12610	16.01 protein binding
AFUA_1G12610	16.19 nucleotide/nucleoside/nucleobase binding
AFUA_1G12610	16.19.03 ATP binding
AFUA_1G12610	32.01 stress response
AFUA_1G12610	32.01.05 heat shock response
AFUA_1G12610	32.01.07 unfolded protein response (e.g. ER quality control)
AFUA_1G12610	34.11.09 temperature perception and response
AFUA_1G12610	34.11.12 perception of nutrients and nutritional adaptation
AFUA_1G12610	40.01.03 directional cell growth (morphogenesis)
AFUA_1G12840	01.02 nitrogen, sulfur and selenium metabolism
AFUA_1G12840	16.17.09 heavy metal binding (Cu, Fe, Zn)
AFUA_1G12840	16.21.05 FAD/FMN binding
AFUA_1G13500	01.01 amino acid metabolism
AFUA_1G13500	01.05 C-compound and carbohydrate metabolism
AFUA_1G13500	01.05.02.04 sugar, glucoside, polyol and carboxylate anabolism
AFUA_1G13500	01.05.02.07 sugar, glucoside, polyol and carboxylate catabolism
AFUA_1G13500	01.06.06 isoprenoid metabolism
AFUA_1G13500	02.01 glycolysis and gluconeogenesis
AFUA_1G13500	02.07 pentose-phosphate pathway
AFUA_1G13500	02.07.03 pentose-phosphate pathway non oxidative branch
AFUA_1G13500	16.21.11 thiamine pyrophosphate binding
AFUA_1G15620	11.02.01 rRNA synthesis
AFUA_1G15620	11.04.01 rRNA processing
AFUA_1G15620	11.04.03.01 splicing
AFUA_1G15620	42.16 mitochondrion
AFUA_2G04620	01.04 phosphate metabolism
AFUA_2G04620	10.01.03 DNA synthesis and replication
AFUA_2G04620	10.03.01 mitotic cell cycle and cell cycle control
AFUA_2G04620	10.03.02 meiosis
AFUA_2G04620	14.01 protein folding and stabilization
AFUA_2G04620	14.04 protein targeting, sorting and translocation
AFUA_2G04620	14.07 protein modification
AFUA_2G04620	14.10 assembly of protein complexes
AFUA_2G04620	16.01 protein binding
AFUA_2G04620	16.19 nucleotide/nucleoside/nucleobase binding
AFUA_2G04620	16.19.03 ATP binding
AFUA_2G04620	18.02.01 enzymatic activity regulation / enzyme regulator
AFUA_2G04620	20.01.10 protein transport
AFUA_2G04620	20.03 transport facilities
AFUA_2G04620	20.09.01 nuclear transport
AFUA_2G04620	20.09.04 mitochondrial transport
AFUA_2G04620	20.09.05 non-vesicular ER transport
AFUA_2G04620	20.09.07 vesicular transport (Golgi network, etc.)
AFUA_2G04620	32.01 stress response
AFUA_2G04620	32.01.05 heat shock response
AFUA_2G04620	32.01.07 unfolded protein response (e.g. ER quality control)
AFUA_2G04620	34.01.01.01 homeostasis of metal ions (Na, K, Ca etc.)
AFUA_2G04620	34.11.09 temperature perception and response
AFUA_2G04620	40.10.02.01 anti-apoptosis
AFUA_2G04620	41.01.01 mating (fertilization)
AFUA_2G04620	42.01 cell wall
AFUA_2G04620	42.10 nucleus
AFUA_2G04620	43.03 animal cell type differentiation
AFUA_2G05910	01.04 phosphate metabolism
AFUA_2G05910	01.05 C-compound and carbohydrate metabolism
AFUA_2G05910	01.05.02.04 sugar, glucoside, polyol and carboxylate anabolism
AFUA_2G05910	01.05.02.07 sugar, glucoside, polyol and carboxylate catabolism
AFUA_2G05910	01.05.25 regulation of C-compound and carbohydrate metabolism
AFUA_2G05910	02.01 glycolysis and gluconeogenesis
AFUA_2G05910	02.01.03 regulation of glycolysis and gluconeogenesis
AFUA_2G05910	16.01 protein binding
AFUA_2G05910	16.19.03 ATP binding
AFUA_2G05910	20.01.03 C-compound and carbohydrate transport
AFUA_2G05910	20.09.18 cellular import
AFUA_2G05910	43.01.03.09 development of asco- basidio- or zygospore
AFUA_2G07420	16.01 protein binding
AFUA_2G07420	16.06 motor protein binding
AFUA_2G07420	16.17.01 calcium binding
AFUA_2G07420	20.09.16 cellular export and secretion
AFUA_2G07420	20.09.18.09.01 endocytosis
AFUA_2G07420	32.01 stress response
AFUA_2G07420	32.01.03 osmotic and salt stress response
AFUA_2G07420	40.01.03 directional cell growth (morphogenesis)
AFUA_2G07420	42.04.03 actin cytoskeleton
AFUA_2G07420	43.01.03.05 budding, cell polarity and filament formation
AFUA_2G09290	14.01 protein folding and stabilization
AFUA_2G09290	14.04 protein targeting, sorting and translocation
AFUA_2G09290	16.01 protein binding
AFUA_2G09290	16.03.01 DNA binding
AFUA_2G09290	20.01.10 protein transport
AFUA_2G09290	20.09.04 mitochondrial transport
AFUA_2G09290	32.01 stress response
AFUA_2G09290	32.01.05 heat shock response
AFUA_2G09290	40.10 cell death
AFUA_2G09960	01.04 phosphate metabolism
AFUA_2G09960	10.01.03 DNA synthesis and replication
AFUA_2G09960	10.03.01 mitotic cell cycle and cell cycle control
AFUA_2G09960	10.03.02 meiosis
AFUA_2G09960	14.01 protein folding and stabilization
AFUA_2G09960	14.04 protein targeting, sorting and translocation
AFUA_2G09960	14.07 protein modification
AFUA_2G09960	14.10 assembly of protein complexes
AFUA_2G09960	16.01 protein binding
AFUA_2G09960	16.19 nucleotide/nucleoside/nucleobase binding
AFUA_2G09960	16.19.03 ATP binding
AFUA_2G09960	18.02.01 enzymatic activity regulation / enzyme regulator
AFUA_2G09960	20.01.10 protein transport
AFUA_2G09960	20.03 transport facilities
AFUA_2G09960	20.09.01 nuclear transport
AFUA_2G09960	20.09.04 mitochondrial transport
AFUA_2G09960	20.09.05 non-vesicular ER transport
AFUA_2G09960	20.09.07 vesicular transport (Golgi network, etc.)
AFUA_2G09960	32.01 stress response
AFUA_2G09960	32.01.05 heat shock response
AFUA_2G09960	32.01.07 unfolded protein response (e.g. ER quality control)
AFUA_2G09960	34.01.01.01 homeostasis of metal ions (Na, K, Ca etc.)
AFUA_2G09960	34.11.09 temperature perception and response
AFUA_2G09960	40.10.02.01 anti-apoptosis
AFUA_2G09960	41.01.01 mating (fertilization)
AFUA_2G09960	42.01 cell wall
AFUA_2G09960	42.10 nucleus
AFUA_2G09960	43.03 animal cell type differentiation
AFUA_2G10660	01.05 C-compound and carbohydrate metabolism
AFUA_2G10660	20.03.09 phosphotransferase system
AFUA_2G11260	01.01.11.04.01 biosynthesis of leucine
AFUA_2G11260	01.01.11.04.02 degradation of leucine
AFUA_2G13010	02.11 electron transport and membrane-associated energy conservation
AFUA_2G13010	02.11.05 accessory proteins of electron transport and membrane-associated energy conservation
AFUA_2G13010	02.13.03 aerobic respiration
AFUA_2G13010	14.10 assembly of protein complexes
AFUA_2G13010	16.01 protein binding
AFUA_2G13010	16.17.09 heavy metal binding (Cu, Fe, Zn)
AFUA_2G13010	16.21.01 heme binding
AFUA_2G13010	20.01.15 electron transport
AFUA_2G13040	14.01 protein folding and stabilization
AFUA_2G13040	14.04 protein targeting, sorting and translocation
AFUA_2G13040	16.01 protein binding
AFUA_2G13040	20.01.10 protein transport
AFUA_2G13040	20.09.04 mitochondrial transport
AFUA_2G13040	32.01 stress response
AFUA_2G13040	32.01.07 unfolded protein response (e.g. ER quality control)
AFUA_2G13240	02.11 electron transport and membrane-associated energy conservation
AFUA_2G13240	16.19.03 ATP binding
AFUA_2G13240	20.01.01.01 cation transport (H+, Na+, K+, Ca2+ , NH4+, etc.)
AFUA_2G13240	20.01.15 electron transport
AFUA_2G13240	20.03.01 channel / pore class transport
AFUA_2G13240	20.03.22 transport ATPases
AFUA_2G13240	20.09.13 vacuolar/lysosomal transport
AFUA_2G13240	34.01.01.03 homeostasis of protons
AFUA_2G13240	34.11.03.13 osmosensing and response
AFUA_2G13530	01.03.01 purin nucleotide/nucleoside/nucleobase metabolism
AFUA_2G13530	01.04 phosphate metabolism
AFUA_2G13530	11.02.03 mRNA synthesis
AFUA_2G13530	11.04.03 mRNA processing (splicing, 5'-, 3'-end processing)
AFUA_2G13530	11.04.03.01 splicing
AFUA_2G13530	12.04 translation
AFUA_2G13530	12.04.02 translation elongation
AFUA_2G13530	16.01 protein binding
AFUA_2G13530	16.19 nucleotide/nucleoside/nucleobase binding
AFUA_2G13530	16.19.05 GTP binding
AFUA_2G17110	01.04 phosphate metabolism
AFUA_2G17110	02.11.05 accessory proteins of electron transport and membrane-associated energy conservation
AFUA_2G17110	10.01.05.01 DNA repair
AFUA_2G17110	10.03.01 mitotic cell cycle and cell cycle control
AFUA_2G17110	14.01 protein folding and stabilization
AFUA_2G17110	14.04 protein targeting, sorting and translocation
AFUA_2G17110	14.07.05 modification by ubiquitination, deubiquitination
AFUA_2G17110	14.13.01.01 proteasomal degradation (ubiquitin/proteasomal pathway)
AFUA_2G17110	16.01 protein binding
AFUA_2G17110	16.09 lipid binding
AFUA_2G17110	16.19 nucleotide/nucleoside/nucleobase binding
AFUA_2G17110	16.19.03 ATP binding
AFUA_2G17110	20.01.10 protein transport
AFUA_2G17110	20.03.22 transport ATPases
AFUA_2G17110	20.03.25 ABC transporters
AFUA_2G17110	20.09.04 mitochondrial transport
AFUA_2G17110	20.09.07 vesicular transport (Golgi network, etc.)
AFUA_2G17110	20.09.07.03 ER to Golgi transport
AFUA_2G17110	20.09.07.07 retrograde transport
AFUA_2G17110	20.09.07.27 vesicle fusion
AFUA_2G17110	30.01 cellular signalling
AFUA_2G17110	32.01.07 unfolded protein response (e.g. ER quality control)
AFUA_2G17110	32.05.01.03 chemical agent resistance
AFUA_2G17110	40.10.02 apoptosis (type I programmed cell death)
AFUA_2G17110	40.10.02.02.02 caspase activation
AFUA_2G17110	40.10.02.04 regulation of apoptosis
AFUA_3G08160	01.03.16.01 RNA degradation
AFUA_3G08160	10.01.02 DNA topology
AFUA_3G08160	10.01.05.01 DNA repair
AFUA_3G08160	10.01.05.03 DNA recombination
AFUA_3G08160	11.02 RNA synthesis
AFUA_3G08160	11.04 RNA processing
AFUA_3G08160	11.04.01 rRNA processing
AFUA_3G08160	11.04.03 mRNA processing (splicing, 5'-, 3'-end processing)
AFUA_3G08160	11.04.03.01 splicing
AFUA_3G08160	11.04.03.03 5'-end processing
AFUA_3G08160	12.04 translation
AFUA_3G08160	12.04.01 translation initiation
AFUA_3G08160	12.07 translational control
AFUA_3G08160	16.01 protein binding
AFUA_3G08160	16.03 nucleic acid binding
AFUA_3G08160	16.03.01 DNA binding
AFUA_3G08160	16.03.03 RNA binding
AFUA_3G08160	16.19 nucleotide/nucleoside/nucleobase binding
AFUA_3G08160	16.19.03 ATP binding
AFUA_3G08160	20.01.21 RNA transport
AFUA_3G08160	20.09.01 nuclear transport
AFUA_3G08580	11.02.03.04.07 posttranscriptional control
AFUA_3G08580	12.04 translation
AFUA_3G08580	16.01 protein binding
AFUA_3G08580	16.03 nucleic acid binding
AFUA_3G08580	16.03.03 RNA binding
AFUA_3G08580	16.19 nucleotide/nucleoside/nucleobase binding
AFUA_3G08580	32.01.06 cold shock response
AFUA_3G08580	34.11.09 temperature perception and response
AFUA_3G08660	01.01.03.02.01 biosynthesis of glutamate
AFUA_3G08660	01.05 C-compound and carbohydrate metabolism
AFUA_3G08660	01.05.02.04 sugar, glucoside, polyol and carboxylate anabolism
AFUA_3G08660	01.05.02.07 sugar, glucoside, polyol and carboxylate catabolism
AFUA_3G08660	01.06 lipid, fatty acid and isoprenoid metabolism
AFUA_3G08660	01.06.05 fatty acid metabolism
AFUA_3G08660	01.07 metabolism of vitamins, cofactors, and prosthetic groups
AFUA_3G08660	02.10 tricarboxylic-acid pathway (citrate cycle, Krebs cycle, TCA cycle)
AFUA_3G08660	02.45 energy conversion and regeneration
AFUA_3G08660	16.21.07 NAD/NADP binding
AFUA_3G08660	20.01.15 electron transport
AFUA_3G08660	32.01.01 oxidative stress response
AFUA_3G08660	32.07.07.03 glutathione conjugation reaction
AFUA_3G09230	01.05 C-compound and carbohydrate metabolism
AFUA_3G09230	01.06 lipid, fatty acid and isoprenoid metabolism
AFUA_3G09230	01.20 secondary metabolism
AFUA_3G09230	16.01 protein binding
AFUA_3G09230	32.07.09 detoxification by degradation
AFUA_3G09230	32.10.09 degradation / modification of foreign (exogenous) ester compounds
AFUA_3G09320	01.01 amino acid metabolism
AFUA_3G09320	01.01.06.06.02 degradation of lysine
AFUA_3G09320	01.01.09.01 metabolism of glycine
AFUA_3G09320	01.01.09.01.01 biosynthesis of glycine
AFUA_3G09320	01.01.09.01.02 degradation of glycine
AFUA_3G09320	01.01.09.02 metabolism of serine
AFUA_3G09320	01.01.09.02.01 biosynthesis of serine
AFUA_3G09320	01.03.01 purin nucleotide/nucleoside/nucleobase metabolism
AFUA_3G09320	01.05.05.04 C-1 compound anabolism
AFUA_3G09320	01.05.13.03 tetrahydrofolate-dependent C-1-transfer
AFUA_3G09320	01.06 lipid, fatty acid and isoprenoid metabolism
AFUA_3G09320	01.06.10 regulation of lipid, fatty acid and isoprenoid metabolism
AFUA_3G09320	01.07 metabolism of vitamins, cofactors, and prosthetic groups
AFUA_3G09320	02.13 respiration
AFUA_3G09320	16.21.17 pyridoxal phosphate binding
AFUA_3G14540	32.01.01 oxidative stress response
AFUA_3G14540	32.01.05 heat shock response
AFUA_4G03410	01.02 nitrogen, sulfur and selenium metabolism
AFUA_4G03410	02.13.01 anaerobic respiration
AFUA_4G03410	20.01.15 electron transport
AFUA_4G03410	32.01 stress response
AFUA_4G03410	32.05.01.03 chemical agent resistance
AFUA_4G04680	01.04 phosphate metabolism
AFUA_4G04680	01.05 C-compound and carbohydrate metabolism
AFUA_4G07360	01.01 amino acid metabolism
AFUA_4G07360	01.01.06 metabolism of the aspartate family
AFUA_4G07360	01.01.06.05.01 biosynthesis of methionine
AFUA_4G07360	14.07.09 posttranslational modification of amino acids (e.g. hydroxylation, methylation)
AFUA_4G07710	01.05 C-compound and carbohydrate metabolism
AFUA_4G07710	01.06 lipid, fatty acid and isoprenoid metabolism
AFUA_4G07710	01.06.05 fatty acid metabolism
AFUA_4G07710	01.07 metabolism of vitamins, cofactors, and prosthetic groups
AFUA_4G07710	02.01 glycolysis and gluconeogenesis
AFUA_4G07710	02.09 anaplerotic reactions
AFUA_4G07710	16.17 metal binding
AFUA_4G07710	16.19.03 ATP binding
AFUA_4G07710	16.21.15 biotin binding
AFUA_4G09030	01.01 amino acid metabolism
AFUA_4G09030	01.05.25 regulation of C-compound and carbohydrate metabolism
AFUA_4G09030	02.19 metabolism of energy reserves (e.g. glycogen, trehalose)
AFUA_4G09030	14.07 protein modification
AFUA_4G09030	14.07.11 protein processing (proteolytic)
AFUA_4G09030	14.13 protein/peptide degradation
AFUA_4G09030	14.13.01 cytoplasmic and nuclear protein degradation
AFUA_4G09030	16.17 metal binding
AFUA_4G09030	16.17.09 heavy metal binding (Cu, Fe, Zn)
AFUA_4G09110	20.01.15 electron transport
AFUA_4G09110	32.01.01 oxidative stress response
AFUA_4G09110	32.07.03 detoxification by modification
AFUA_4G09110	32.07.07 oxygen and radical detoxification
AFUA_4G09110	32.07.07.05 peroxidase reaction
AFUA_4G09110	42.16 mitochondrion
AFUA_4G10010	14.01 protein folding and stabilization
AFUA_4G10010	16.01 protein binding
AFUA_4G10460	01.01.06.06.01 biosynthesis of lysine
AFUA_4G10460	01.01.06.06.01.03 aminoadipic acid pathway
AFUA_4G10460	01.05 C-compound and carbohydrate metabolism
AFUA_4G11080	01.05 C-compound and carbohydrate metabolism
AFUA_4G11080	01.05.06.07 C-2 compound and organic acid catabolism
AFUA_4G11080	01.06 lipid, fatty acid and isoprenoid metabolism
AFUA_4G11080	01.06.05 fatty acid metabolism
AFUA_4G11080	01.07.01 biosynthesis of vitamins, cofactors, and prosthetic groups
AFUA_4G11080	02.01 glycolysis and gluconeogenesis
AFUA_4G11080	02.10 tricarboxylic-acid pathway (citrate cycle, Krebs cycle, TCA cycle)
AFUA_4G11080	02.16.13 acetate fermentation
AFUA_4G11080	02.45 energy conversion and regeneration
AFUA_4G11080	16.19 nucleotide/nucleoside/nucleobase binding
AFUA_4G11080	42.01 cell wall
AFUA_4G11650	01.05 C-compound and carbohydrate metabolism
AFUA_4G11650	01.05.02.04 sugar, glucoside, polyol and carboxylate anabolism
AFUA_4G11650	01.05.02.07 sugar, glucoside, polyol and carboxylate catabolism
AFUA_4G11650	02.01 glycolysis and gluconeogenesis
AFUA_4G11650	02.10 tricarboxylic-acid pathway (citrate cycle, Krebs cycle, TCA cycle)
AFUA_4G11650	16.21.11 thiamine pyrophosphate binding
AFUA_4G12850	10.03.02 meiosis
AFUA_4G12850	14.01 protein folding and stabilization
AFUA_4G12850	14.10 assembly of protein complexes
AFUA_4G12850	16.01 protein binding
AFUA_4G12850	16.13.01 sugar binding
AFUA_4G12850	16.17.01 calcium binding
AFUA_4G12850	32.01.07 unfolded protein response (e.g. ER quality control)
AFUA_4G12850	34.01.01.01 homeostasis of metal ions (Na, K, Ca etc.)
AFUA_4G12850	43.03 animal cell type differentiation
AFUA_4G12920	12.04 translation
AFUA_4G12920	12.10 aminoacyl-tRNA-synthetases
AFUA_4G12920	16.19 nucleotide/nucleoside/nucleobase binding
AFUA_4G12920	16.19.03 ATP binding
AFUA_4G13120	01.01.03 assimilation of ammonia, metabolism of the glutamate group
AFUA_4G13120	01.01.03.01.01 biosynthesis of glutamine
AFUA_4G13120	01.01.03.02 metabolism of glutamate
AFUA_4G13120	01.01.03.02.01 biosynthesis of glutamate
AFUA_4G13120	01.02 nitrogen, sulfur and selenium metabolism
AFUA_5G03690	20.01.13 lipid/fatty acid transport
AFUA_5G04170	01.04 phosphate metabolism
AFUA_5G04170	02.19 metabolism of energy reserves (e.g. glycogen, trehalose)
AFUA_5G04170	10.03.02 meiosis
AFUA_5G04170	14.01 protein folding and stabilization
AFUA_5G04170	16.01 protein binding
AFUA_5G04170	16.19.03 ATP binding
AFUA_5G04170	32.01 stress response
AFUA_5G04170	32.01.05 heat shock response
AFUA_5G04170	32.01.07 unfolded protein response (e.g. ER quality control)
AFUA_5G04170	34.11.03.07 pheromone response, mating-type determination, sex-specific proteins
AFUA_5G04170	43.01.03.09 development of asco- basidio- or zygospore
AFUA_5G04330	01.01 amino acid metabolism
AFUA_5G04330	01.05.25 regulation of C-compound and carbohydrate metabolism
AFUA_5G04330	02.19 metabolism of energy reserves (e.g. glycogen, trehalose)
AFUA_5G04330	14.07 protein modification
AFUA_5G04330	14.07.11 protein processing (proteolytic)
AFUA_5G04330	14.13 protein/peptide degradation
AFUA_5G04330	14.13.01 cytoplasmic and nuclear protein degradation
AFUA_5G04330	16.17 metal binding
AFUA_5G04330	16.17.01 calcium binding
AFUA_5G04330	16.17.09 heavy metal binding (Cu, Fe, Zn)
AFUA_5G04330	30.01 cellular signalling
AFUA_5G04330	34.05.01 cell migration
AFUA_5G05920	11.02.03.01.07 transcription termination
AFUA_5G05920	12.10 aminoacyl-tRNA-synthetases
AFUA_5G05920	16.11 amino acid/amino acid derivatives binding
AFUA_5G05920	16.19.03 ATP binding
AFUA_5G07340	10.03.01 mitotic cell cycle and cell cycle control
AFUA_5G07340	12.04 translation
AFUA_5G07340	14.01 protein folding and stabilization
AFUA_5G07340	16.01 protein binding
AFUA_5G07340	32.01 stress response
AFUA_5G07340	32.01.07 unfolded protein response (e.g. ER quality control)
AFUA_5G09910	01.06.10 regulation of lipid, fatty acid and isoprenoid metabolism
AFUA_6G02280	32.01.01 oxidative stress response
AFUA_6G02280	32.07.07 oxygen and radical detoxification
AFUA_6G02280	34.01.01.01 homeostasis of metal ions (Na, K, Ca etc.)
AFUA_6G02280	34.11.03 chemoperception and response
AFUA_6G02750	10.01.09.05 DNA conformation modification (e.g. chromatin)
AFUA_6G02750	11.02 RNA synthesis
AFUA_6G02750	11.02.03.04 transcriptional control
AFUA_6G02750	16.03.01 DNA binding
AFUA_6G02750	42.10.03 organization of chromosome structure
AFUA_6G04210	01.05 C-compound and carbohydrate metabolism
AFUA_6G04210	14.07.02.02 N-directed glycosylation, deglycosylation
AFUA_6G04210	42.01 cell wall
AFUA_6G04570	12.04 translation
AFUA_6G04570	12.04.02 translation elongation
AFUA_6G04570	12.07 translational control
AFUA_6G04570	16.01 protein binding
AFUA_6G04570	16.19.05 GTP binding
AFUA_6G04570	18.02.01.01.01 GTPase activator (GAP)
AFUA_6G04920	01.05 C-compound and carbohydrate metabolism
AFUA_6G04920	01.05.05.07 C-1 compound catabolism
AFUA_6G04920	01.07 metabolism of vitamins, cofactors, and prosthetic groups
AFUA_6G04920	02.16 fermentation
AFUA_6G07120	10.03.04.09 nuclear migration
AFUA_6G08050	01.05 C-compound and carbohydrate metabolism
AFUA_6G08050	02.07 pentose-phosphate pathway
AFUA_6G08050	02.07.01 pentose-phosphate pathway oxidative branch
AFUA_6G08050	16.21.07 NAD/NADP binding
AFUA_6G10650	01.05 C-compound and carbohydrate metabolism
AFUA_6G10650	01.06 lipid, fatty acid and isoprenoid metabolism
AFUA_6G10650	01.06.05 fatty acid metabolism
AFUA_6G10650	01.07.01 biosynthesis of vitamins, cofactors, and prosthetic groups
AFUA_6G10650	02.10 tricarboxylic-acid pathway (citrate cycle, Krebs cycle, TCA cycle)
AFUA_6G10650	16.17.07 magnesium binding
AFUA_6G10650	16.19.03 ATP binding
AFUA_6G12660	12.01 ribosome biogenesis
AFUA_6G12660	12.01.01 ribosomal proteins
AFUA_6G12660	12.04 translation
AFUA_6G12660	16.01 protein binding
AFUA_7G01860	14.01 protein folding and stabilization
AFUA_7G01860	14.07.03 modification by phosphorylation, dephosphorylation, autophosphorylation
AFUA_7G01860	14.10 assembly of protein complexes
AFUA_7G01860	16.01 protein binding
AFUA_7G01860	18.02.01.02 enzyme inhibitor
AFUA_7G01860	32.01 stress response
AFUA_7G01860	32.01.07 unfolded protein response (e.g. ER quality control)
AFUA_7G01860	40.01 cell growth / morphogenesis
AFUA_7G05660	01.04 phosphate metabolism
AFUA_7G05660	12.04 translation
AFUA_7G05660	12.04.01 translation initiation
AFUA_7G05660	12.04.02 translation elongation
AFUA_7G05660	16.19.03 ATP binding
AFUA_7G05660	42.01 cell wall
AFUA_8G03880	12.04 translation
AFUA_8G03880	12.10 aminoacyl-tRNA-synthetases
AFUA_8G03880	16.03 nucleic acid binding
AFUA_8G03880	16.19 nucleotide/nucleoside/nucleobase binding
AFUA_8G03880	16.19.03 ATP binding
AFUA_8G05300	11.02.03.01 general transcription activities
AFUA_8G05300	16.01 protein binding
AFUA_8G05300	16.03.01 DNA binding
AFUA_8G05300	32.01 stress response

## Sheet: 2nd_level
FunCat annotation for the 64 differentially regulated proteins in the heat shock response of A. fumigatus. Annotations represent the second most general level offered by FunCat.
protein	category number and name
AFUA_1G02030	10.03	cell cycle
AFUA_1G02030	12.04	translation
AFUA_1G02030	16.03	nucleic acid binding
AFUA_1G02030	16.19	nucleotide binding
AFUA_1G02030	43.01	fungal/microorganismic cell type differentiation
AFUA_1G02550	1.03	nucleotide metabolism
AFUA_1G02550	1.04	phosphate metabolism
AFUA_1G02550	10.03	cell cycle
AFUA_1G02550	14.10	assembly of protein complexes
AFUA_1G02550	16.01	protein binding
AFUA_1G02550	16.07	structural protein
AFUA_1G02550	16.19	nucleotide binding
AFUA_1G02550	20.09	transport routes
AFUA_1G02550	30.01	intracellular signalling
AFUA_1G02550	30.05	transmembrane signal transduction
AFUA_1G02550	32.05	disease, virulence and defense
AFUA_1G02550	34.05	cell motility
AFUA_1G02550	34.11	cellular sensing and response
AFUA_1G02550	41.01	fungal/microorganismic development
AFUA_1G02550	42.04	cytoskeleton
AFUA_1G02550	42.10	nucleus
AFUA_1G05610	1.04	phosphate metabolism
AFUA_1G05610	10.03	cell cycle
AFUA_1G05610	14.07	protein modification
AFUA_1G05610	14.10	assembly of protein complexes
AFUA_1G05610	16.01	protein binding
AFUA_1G05610	20.03	transport facilitation
AFUA_1G05610	30.01	intracellular signalling
AFUA_1G05610	40.01	cell growth / morphogenesis
AFUA_1G05610	42.04	cytoskeleton
AFUA_1G05610	42.29	bud / growth tip
AFUA_1G05610	43.01	fungal/microorganismic cell type differentiation
AFUA_1G06390	12.04	translation
AFUA_1G06390	16.01	protein binding
AFUA_1G06390	16.19	nucleotide binding
AFUA_1G06390	18.02	target of regulation
AFUA_1G06390	40.10	cell death
AFUA_1G07440	1.04	phosphate metabolism
AFUA_1G07440	10.01	DNA processing
AFUA_1G07440	10.03	cell cycle
AFUA_1G07440	14.01	protein folding and stabilization
AFUA_1G07440	14.04	protein targeting, sorting and translocation
AFUA_1G07440	14.07	protein modification
AFUA_1G07440	14.10	assembly of protein complexes
AFUA_1G07440	16.01	protein binding
AFUA_1G07440	16.19	nucleotide binding
AFUA_1G07440	18.02	target of regulation
AFUA_1G07440	20.01	transported compounds (substrates)
AFUA_1G07440	20.03	transport facilitation
AFUA_1G07440	20.09	transport routes
AFUA_1G07440	32.01	stress response
AFUA_1G07440	34.01	ionic homeostasis
AFUA_1G07440	34.11	cellular sensing and response
AFUA_1G07440	40.10	cell death
AFUA_1G07440	41.01	fungal/microorganismic development
AFUA_1G07440	42.01	cell wall
AFUA_1G07440	42.10	nucleus
AFUA_1G07440	43.03	animal cell type differentiation
AFUA_1G09930	1.05	C-compound and carbohydrate metabolism
AFUA_1G09930	1.06	lipid, fatty acid and isoprenoid metabolism
AFUA_1G09930	1.07	metabolism of vitamins, cofactors, and prosthetic groups
AFUA_1G09930	1.20	secondary metabolism
AFUA_1G09930	2.16	fermentation
AFUA_1G09930	16.21	complex cofactor/cosubstrate binding
AFUA_1G09930	32.01	stress response
AFUA_1G09930	32.10	degradation of foreign (exogenous) compounds
AFUA_1G09930	34.11	cellular sensing and response
AFUA_1G10130	1.01	amino acid metabolism
AFUA_1G10130	1.05	C-compound and carbohydrate metabolism
AFUA_1G10130	1.07	metabolism of vitamins, cofactors, and prosthetic groups
AFUA_1G10130	16.01	protein binding
AFUA_1G10130	16.17	metal binding
AFUA_1G10130	16.21	complex cofactor/cosubstrate binding
AFUA_1G10350	1.03	nucleotide metabolism
AFUA_1G10350	1.04	phosphate metabolism
AFUA_1G10350	1.05	C-compound and carbohydrate metabolism
AFUA_1G10350	2.01	glycolysis and gluconeogenesis
AFUA_1G10350	16.19	nucleotide binding
AFUA_1G11180	1.04	phosphate metabolism
AFUA_1G11180	14.01	protein folding and stabilization
AFUA_1G11180	14.04	protein targeting, sorting and translocation
AFUA_1G11180	14.13	protein degradation
AFUA_1G11180	16.01	protein binding
AFUA_1G11180	16.19	nucleotide binding
AFUA_1G11180	20.01	transported compounds (substrates)
AFUA_1G11180	20.09	transport routes
AFUA_1G11180	32.01	stress response
AFUA_1G12610	14.01	protein folding and stabilization
AFUA_1G12610	16.01	protein binding
AFUA_1G12610	16.19	nucleotide binding
AFUA_1G12610	32.01	stress response
AFUA_1G12610	34.11	cellular sensing and response
AFUA_1G12610	40.01	cell growth / morphogenesis
AFUA_1G12840	1.02	nitrogen and sulfur metabolism
AFUA_1G12840	16.17	metal binding
AFUA_1G12840	16.21	complex cofactor/cosubstrate binding
AFUA_1G13500	1.01	amino acid metabolism
AFUA_1G13500	1.05	C-compound and carbohydrate metabolism
AFUA_1G13500	1.06	lipid, fatty acid and isoprenoid metabolism
AFUA_1G13500	2.01	glycolysis and gluconeogenesis
AFUA_1G13500	2.07	pentose-phosphate pathway
AFUA_1G13500	16.21	complex cofactor/cosubstrate binding
AFUA_1G15620	11.02	RNA synthesis
AFUA_1G15620	11.04	RNA processing
AFUA_1G15620	42.16	mitochondrion
AFUA_2G04620	1.04	phosphate metabolism
AFUA_2G04620	10.01	DNA processing
AFUA_2G04620	10.03	cell cycle
AFUA_2G04620	14.01	protein folding and stabilization
AFUA_2G04620	14.04	protein targeting, sorting and translocation
AFUA_2G04620	14.07	protein modification
AFUA_2G04620	14.10	assembly of protein complexes
AFUA_2G04620	16.01	protein binding
AFUA_2G04620	16.19	nucleotide binding
AFUA_2G04620	18.02	target of regulation
AFUA_2G04620	20.01	transported compounds (substrates)
AFUA_2G04620	20.03	transport facilitation
AFUA_2G04620	20.09	transport routes
AFUA_2G04620	32.01	stress response
AFUA_2G04620	34.01	ionic homeostasis
AFUA_2G04620	34.11	cellular sensing and response
AFUA_2G04620	40.10	cell death
AFUA_2G04620	41.01	fungal/microorganismic development
AFUA_2G04620	42.01	cell wall
AFUA_2G04620	42.10	nucleus
AFUA_2G04620	43.03	animal cell type differentiation
AFUA_2G05910	1.04	phosphate metabolism
AFUA_2G05910	1.05	C-compound and carbohydrate metabolism
AFUA_2G05910	2.01	glycolysis and gluconeogenesis
AFUA_2G05910	16.01	protein binding
AFUA_2G05910	16.19	nucleotide binding
AFUA_2G05910	20.01	transported compounds (substrates)
AFUA_2G05910	20.09	transport routes
AFUA_2G05910	43.01	fungal/microorganismic cell type differentiation
AFUA_2G07420	16.01	protein binding
AFUA_2G07420	16.06	motor protein
AFUA_2G07420	16.17	metal binding
AFUA_2G07420	20.09	transport routes
AFUA_2G07420	32.01	stress response
AFUA_2G07420	40.01	cell growth / morphogenesis
AFUA_2G07420	42.04	cytoskeleton
AFUA_2G07420	43.01	fungal/microorganismic cell type differentiation
AFUA_2G09290	14.01	protein folding and stabilization
AFUA_2G09290	14.04	protein targeting, sorting and translocation
AFUA_2G09290	16.01	protein binding
AFUA_2G09290	16.03	nucleic acid binding
AFUA_2G09290	20.01	transported compounds (substrates)
AFUA_2G09290	20.09	transport routes
AFUA_2G09290	32.01	stress response
AFUA_2G09290	40.10	cell death
AFUA_2G09960	1.04	phosphate metabolism
AFUA_2G09960	10.01	DNA processing
AFUA_2G09960	10.03	cell cycle
AFUA_2G09960	14.01	protein folding and stabilization
AFUA_2G09960	14.04	protein targeting, sorting and translocation
AFUA_2G09960	14.07	protein modification
AFUA_2G09960	14.10	assembly of protein complexes
AFUA_2G09960	16.01	protein binding
AFUA_2G09960	16.19	nucleotide binding
AFUA_2G09960	18.02	target of regulation
AFUA_2G09960	20.01	transported compounds (substrates)
AFUA_2G09960	20.03	transport facilitation
AFUA_2G09960	20.09	transport routes
AFUA_2G09960	32.01	stress response
AFUA_2G09960	34.01	ionic homeostasis
AFUA_2G09960	34.11	cellular sensing and response
AFUA_2G09960	40.10	cell death
AFUA_2G09960	41.01	fungal/microorganismic development
AFUA_2G09960	42.01	cell wall
AFUA_2G09960	42.10	nucleus
AFUA_2G09960	43.03	animal cell type differentiation
AFUA_2G10660	1.05	C-compound and carbohydrate metabolism
AFUA_2G10660	20.03	transport facilitation
AFUA_2G11260	1.01	amino acid metabolism
AFUA_2G13010	2.11	electron transport and membrane-associated energy conservation
AFUA_2G13010	2.13	respiration
AFUA_2G13010	14.10	assembly of protein complexes
AFUA_2G13010	16.01	protein binding
AFUA_2G13010	16.17	metal binding
AFUA_2G13010	16.21	complex cofactor/cosubstrate binding
AFUA_2G13010	20.01	transported compounds (substrates)
AFUA_2G13040	14.01	protein folding and stabilization
AFUA_2G13040	14.04	protein targeting, sorting and translocation
AFUA_2G13040	16.01	protein binding
AFUA_2G13040	20.01	transported compounds (substrates)
AFUA_2G13040	20.09	transport routes
AFUA_2G13040	32.01	stress response
AFUA_2G13240	2.11	electron transport and membrane-associated energy conservation
AFUA_2G13240	16.19	nucleotide binding
AFUA_2G13240	20.01	transported compounds (substrates)
AFUA_2G13240	20.03	transport facilitation
AFUA_2G13240	20.09	transport routes
AFUA_2G13240	34.01	ionic homeostasis
AFUA_2G13240	34.11	cellular sensing and response
AFUA_2G13530	1.03	nucleotide metabolism
AFUA_2G13530	1.04	phosphate metabolism
AFUA_2G13530	11.02	RNA synthesis
AFUA_2G13530	11.04	RNA processing
AFUA_2G13530	12.04	translation
AFUA_2G13530	16.01	protein binding
AFUA_2G13530	16.19	nucleotide binding
AFUA_2G17110	1.04	phosphate metabolism
AFUA_2G17110	2.11	electron transport and membrane-associated energy conservation
AFUA_2G17110	10.01	DNA processing
AFUA_2G17110	10.03	cell cycle
AFUA_2G17110	14.01	protein folding and stabilization
AFUA_2G17110	14.04	protein targeting, sorting and translocation
AFUA_2G17110	14.07	protein modification
AFUA_2G17110	14.13	protein degradation
AFUA_2G17110	16.01	protein binding
AFUA_2G17110	16.09	lipid binding
AFUA_2G17110	16.19	nucleotide binding
AFUA_2G17110	20.01	transported compounds (substrates)
AFUA_2G17110	20.03	transport facilitation
AFUA_2G17110	20.09	transport routes
AFUA_2G17110	30.01	intracellular signalling
AFUA_2G17110	32.01	stress response
AFUA_2G17110	32.05	disease, virulence and defense
AFUA_2G17110	40.10	cell death
AFUA_3G08160	1.03	nucleotide metabolism
AFUA_3G08160	10.01	DNA processing
AFUA_3G08160	11.02	RNA synthesis
AFUA_3G08160	11.04	RNA processing
AFUA_3G08160	12.04	translation
AFUA_3G08160	12.07	translational control
AFUA_3G08160	16.01	protein binding
AFUA_3G08160	16.03	nucleic acid binding
AFUA_3G08160	16.19	nucleotide binding
AFUA_3G08160	20.01	transported compounds (substrates)
AFUA_3G08160	20.09	transport routes
AFUA_3G08580	11.02	RNA synthesis
AFUA_3G08580	12.04	translation
AFUA_3G08580	16.01	protein binding
AFUA_3G08580	16.03	nucleic acid binding
AFUA_3G08580	16.19	nucleotide binding
AFUA_3G08580	32.01	stress response
AFUA_3G08580	34.11	cellular sensing and response
AFUA_3G08660	1.01	amino acid metabolism
AFUA_3G08660	1.05	C-compound and carbohydrate metabolism
AFUA_3G08660	1.06	lipid, fatty acid and isoprenoid metabolism
AFUA_3G08660	1.07	metabolism of vitamins, cofactors, and prosthetic groups
AFUA_3G08660	2.10	tricarboxylic-acid pathway (citrate cycle, Krebs cycle, TCA cycle)
AFUA_3G08660	2.45	energy conversion and regeneration
AFUA_3G08660	16.21	complex cofactor/cosubstrate binding
AFUA_3G08660	20.01	transported compounds (substrates)
AFUA_3G08660	32.01	stress response
AFUA_3G08660	32.07	detoxification
AFUA_3G09230	1.05	C-compound and carbohydrate metabolism
AFUA_3G09230	1.06	lipid, fatty acid and isoprenoid metabolism
AFUA_3G09230	1.20	secondary metabolism
AFUA_3G09230	16.01	protein binding
AFUA_3G09230	32.07	detoxification
AFUA_3G09230	32.10	degradation of foreign (exogenous) compounds
AFUA_3G09320	1.01	amino acid metabolism
AFUA_3G09320	1.03	nucleotide metabolism
AFUA_3G09320	1.05	C-compound and carbohydrate metabolism
AFUA_3G09320	1.06	lipid, fatty acid and isoprenoid metabolism
AFUA_3G09320	1.07	metabolism of vitamins, cofactors, and prosthetic groups
AFUA_3G09320	2.13	respiration
AFUA_3G09320	16.21	complex cofactor/cosubstrate binding
AFUA_3G14540	32.01	stress response
AFUA_4G03410	1.02	nitrogen and sulfur metabolism
AFUA_4G03410	2.13	respiration
AFUA_4G03410	20.01	transported compounds (substrates)
AFUA_4G03410	32.01	stress response
AFUA_4G03410	32.05	disease, virulence and defense
AFUA_4G04680	1.04	phosphate metabolism
AFUA_4G04680	1.05	C-compound and carbohydrate metabolism
AFUA_4G07360	1.01	amino acid metabolism
AFUA_4G07360	14.07	protein modification
AFUA_4G07710	1.05	C-compound and carbohydrate metabolism
AFUA_4G07710	1.06	lipid, fatty acid and isoprenoid metabolism
AFUA_4G07710	1.07	metabolism of vitamins, cofactors, and prosthetic groups
AFUA_4G07710	2.01	glycolysis and gluconeogenesis
AFUA_4G07710	2.09	anaplerotic reactions
AFUA_4G07710	16.17	metal binding
AFUA_4G07710	16.19	nucleotide binding
AFUA_4G07710	16.21	complex cofactor/cosubstrate binding
AFUA_4G09030	1.01	amino acid metabolism
AFUA_4G09030	1.05	C-compound and carbohydrate metabolism
AFUA_4G09030	2.19	metabolism of energy reserves (e.g. glycogen, trehalose)
AFUA_4G09030	14.07	protein modification
AFUA_4G09030	14.13	protein degradation
AFUA_4G09030	16.17	metal binding
AFUA_4G09110	20.01	transported compounds (substrates)
AFUA_4G09110	32.01	stress response
AFUA_4G09110	32.07	detoxification
AFUA_4G09110	42.16	mitochondrion
AFUA_4G10010	14.01	protein folding and stabilization
AFUA_4G10010	16.01	protein binding
AFUA_4G10460	1.01	amino acid metabolism
AFUA_4G10460	1.05	C-compound and carbohydrate metabolism
AFUA_4G11080	1.05	C-compound and carbohydrate metabolism
AFUA_4G11080	1.06	lipid, fatty acid and isoprenoid metabolism
AFUA_4G11080	1.07	metabolism of vitamins, cofactors, and prosthetic groups
AFUA_4G11080	2.01	glycolysis and gluconeogenesis
AFUA_4G11080	2.10	tricarboxylic-acid pathway (citrate cycle, Krebs cycle, TCA cycle)
AFUA_4G11080	2.16	fermentation
AFUA_4G11080	2.45	energy conversion and regeneration
AFUA_4G11080	16.19	nucleotide binding
AFUA_4G11080	42.01	cell wall
AFUA_4G11650	1.05	C-compound and carbohydrate metabolism
AFUA_4G11650	2.01	glycolysis and gluconeogenesis
AFUA_4G11650	2.10	tricarboxylic-acid pathway (citrate cycle, Krebs cycle, TCA cycle)
AFUA_4G11650	16.21	complex cofactor/cosubstrate binding
AFUA_4G12850	10.03	cell cycle
AFUA_4G12850	14.01	protein folding and stabilization
AFUA_4G12850	14.10	assembly of protein complexes
AFUA_4G12850	16.01	protein binding
AFUA_4G12850	16.13	C-compound binding
AFUA_4G12850	16.17	metal binding
AFUA_4G12850	32.01	stress response
AFUA_4G12850	34.01	ionic homeostasis
AFUA_4G12850	43.03	animal cell type differentiation
AFUA_4G12920	12.04	translation
AFUA_4G12920	12.10	aminoacyl-tRNA-synthetases
AFUA_4G12920	16.19	nucleotide binding
AFUA_4G13120	1.01	amino acid metabolism
AFUA_4G13120	1.02	nitrogen and sulfur metabolism
AFUA_5G03690	20.01	transported compounds (substrates)
AFUA_5G04170	1.04	phosphate metabolism
AFUA_5G04170	2.19	metabolism of energy reserves (e.g. glycogen, trehalose)
AFUA_5G04170	10.03	cell cycle
AFUA_5G04170	14.01	protein folding and stabilization
AFUA_5G04170	16.01	protein binding
AFUA_5G04170	16.19	nucleotide binding
AFUA_5G04170	32.01	stress response
AFUA_5G04170	34.11	cellular sensing and response
AFUA_5G04170	43.01	fungal/microorganismic cell type differentiation
AFUA_5G04330	1.01	amino acid metabolism
AFUA_5G04330	1.05	C-compound and carbohydrate metabolism
AFUA_5G04330	2.19	metabolism of energy reserves (e.g. glycogen, trehalose)
AFUA_5G04330	14.07	protein modification
AFUA_5G04330	14.13	protein degradation
AFUA_5G04330	16.17	metal binding
AFUA_5G04330	30.01	intracellular signalling
AFUA_5G04330	34.05	cell motility
AFUA_5G05920	11.02	RNA synthesis
AFUA_5G05920	12.10	aminoacyl-tRNA-synthetases
AFUA_5G05920	16.11	amino acid binding
AFUA_5G05920	16.19	nucleotide binding
AFUA_5G07340	10.03	cell cycle
AFUA_5G07340	12.04	translation
AFUA_5G07340	14.01	protein folding and stabilization
AFUA_5G07340	16.01	protein binding
AFUA_5G07340	32.01	stress response
AFUA_5G09910	1.06	lipid, fatty acid and isoprenoid metabolism
AFUA_6G02280	32.01	stress response
AFUA_6G02280	32.07	detoxification
AFUA_6G02280	34.01	ionic homeostasis
AFUA_6G02280	34.11	cellular sensing and response
AFUA_6G02750	10.01	DNA processing
AFUA_6G02750	11.02	RNA synthesis
AFUA_6G02750	16.03	nucleic acid binding
AFUA_6G02750	42.10	nucleus
AFUA_6G04210	1.05	C-compound and carbohydrate metabolism
AFUA_6G04210	14.07	protein modification
AFUA_6G04210	42.01	cell wall
AFUA_6G04570	12.04	translation
AFUA_6G04570	12.07	translational control
AFUA_6G04570	16.01	protein binding
AFUA_6G04570	16.19	nucleotide binding
AFUA_6G04570	18.02	target of regulation
AFUA_6G04920	1.05	C-compound and carbohydrate metabolism
AFUA_6G04920	1.07	metabolism of vitamins, cofactors, and prosthetic groups
AFUA_6G04920	2.16	fermentation
AFUA_6G07120	10.03	cell cycle
AFUA_6G08050	1.05	C-compound and carbohydrate metabolism
AFUA_6G08050	2.07	pentose-phosphate pathway
AFUA_6G08050	16.21	complex cofactor/cosubstrate binding
AFUA_6G10650	1.05	C-compound and carbohydrate metabolism
AFUA_6G10650	1.06	lipid, fatty acid and isoprenoid metabolism
AFUA_6G10650	1.07	metabolism of vitamins, cofactors, and prosthetic groups
AFUA_6G10650	2.10	tricarboxylic-acid pathway (citrate cycle, Krebs cycle, TCA cycle)
AFUA_6G10650	16.17	metal binding
AFUA_6G10650	16.19	nucleotide binding
AFUA_6G12660	12.01	ribosome biogenesis
AFUA_6G12660	12.04	translation
AFUA_6G12660	16.01	protein binding
AFUA_7G01860	14.01	protein folding and stabilization
AFUA_7G01860	14.07	protein modification
AFUA_7G01860	14.10	assembly of protein complexes
AFUA_7G01860	16.01	protein binding
AFUA_7G01860	18.02	target of regulation
AFUA_7G01860	32.01	stress response
AFUA_7G01860	40.01	cell growth / morphogenesis
AFUA_7G05660	1.04	phosphate metabolism
AFUA_7G05660	12.04	translation
AFUA_7G05660	16.19	nucleotide binding
AFUA_7G05660	42.01	cell wall
AFUA_8G03880	12.04	translation
AFUA_8G03880	12.10	aminoacyl-tRNA-synthetases
AFUA_8G03880	16.03	nucleic acid binding
AFUA_8G03880	16.19	nucleotide binding
AFUA_8G05300	11.02	RNA synthesis
AFUA_8G05300	16.01	protein binding
AFUA_8G05300	16.03	nucleic acid binding
AFUA_8G05300	32.01	stress response

## Sheet: enrichment (2nd level)
Enrichment analysis of the FunCat annotations of the 64 differentially regulated proteins from the heat shock response of A. fumigatus. Annotations represent the second most general level offered by FunCat.
category	p-value
protein folding and stabilization	8.13016e-10
nucleotide binding	2.58831e-08
stress response	3.88143e-07
protein binding	7.32879e-06
animal cell type differentiation	0.000119215
translation	0.000141432
cell death	0.000914213
phosphate metabolism	0.00173687
assembly of protein complexes	0.00278649	significant
glycolysis and gluconeogenesis	0.0031795
fungal/microorganismic development	0.00583507
tricarboxylic-acid pathway (citrate cycle, Krebs cycle, TCA cycle)	0.00583507
aminoacyl-tRNA-synthetases	0.0213056
cellular sensing and response	0.0235974
complex cofactor/cosubstrate binding	0.0240264
protein targeting, sorting and translocation	0.0320663
nucleus	0.0414632
anaplerotic reactions	0.0442454
metabolism of energy reserves (e,g, glycogen, trehalose)	0.0505518
cell cycle	0.0526757
metabolism of vitamins, cofactors, and prosthetic groups	0.0578313
cell wall	0.0580013
amino acid binding	0.072666
metal binding	0.0911773
C-compound and carbohydrate metabolism	0.0924595
degradation of foreign (exogenous) compounds	0.10045
motor protein	0.113744
secondary metabolism	0.12084
amino acid metabolism	0.132387
target of regulation	0.150138
ionic homeostasis	0.165043
pentose-phosphate pathway	0.187717
fermentation	0.207031
translational control	0.220662
cell motility	0.231763
lipid binding	0.238156
bud / growth tip	0.304376
energy conversion and regeneration	0.315476
protein modification	0.320187
ribosome biogenesis	0.377052
structural protein	0.402376	non-significant
C-compound binding	0.420278
nucleotide metabolism	0.423858
electron transport and membrane-associated energy conservation	0.43884
respiration	0.464188
cytoskeleton	0.478418
nucleic acid binding	0.496663
cell growth / morphogenesis	0.536121
fungal/microorganismic cell type differentiation	0.596371
transported compounds (substrates)	0.640885
DNA processing	0.644142
mitochondrion	0.686331
lipid, fatty acid and isoprenoid metabolism	0.700059
protein degradation	0.777623
intracellular signalling	0.788493
RNA processing	0.797362
transport routes	0.8712
disease, virulence and defense	1
transmembrane signal transduction	1
RNA synthesis	1
nitrogen and sulfur metabolism	1
transport facilitation	1
detoxification	1

## Sheet: toplevel
FunCat annotation for the 64 differentially regulated proteins in the heat shock response of A. fumigatus. Annotations represent the most general level offered by FunCat.
protein	category number and name
AFUA_1G02030	10 CELL CYCLE AND DNA PROCESSING
AFUA_1G02030	12 PROTEIN SYNTHESIS
AFUA_1G02030	16 PROTEIN WITH BINDING FUNCTION OR COFACTOR REQUIREMENT (structural or catalytic)
AFUA_1G02030	43 CELL TYPE DIFFERENTIATION
AFUA_1G02550	01 METABOLISM
AFUA_1G02550	10 CELL CYCLE AND DNA PROCESSING
AFUA_1G02550	14 PROTEIN FATE (folding, modification, destination)
AFUA_1G02550	16 PROTEIN WITH BINDING FUNCTION OR COFACTOR REQUIREMENT (structural or catalytic)
AFUA_1G02550	20 CELLULAR TRANSPORT, TRANSPORT FACILITATION AND TRANSPORT ROUTES
AFUA_1G02550	30 CELLULAR COMMUNICATION/SIGNAL TRANSDUCTION MECHANISM
AFUA_1G02550	32 CELL RESCUE, DEFENSE AND VIRULENCE
AFUA_1G02550	34 INTERACTION WITH THE ENVIRONMENT
AFUA_1G02550	41 DEVELOPMENT (Systemic)
AFUA_1G02550	42 BIOGENESIS OF CELLULAR COMPONENTS
AFUA_1G05610	01 METABOLISM
AFUA_1G05610	10 CELL CYCLE AND DNA PROCESSING
AFUA_1G05610	14 PROTEIN FATE (folding, modification, destination)
AFUA_1G05610	16 PROTEIN WITH BINDING FUNCTION OR COFACTOR REQUIREMENT (structural or catalytic)
AFUA_1G05610	20 CELLULAR TRANSPORT, TRANSPORT FACILITATION AND TRANSPORT ROUTES
AFUA_1G05610	30 CELLULAR COMMUNICATION/SIGNAL TRANSDUCTION MECHANISM
AFUA_1G05610	40 CELL FATE
AFUA_1G05610	42 BIOGENESIS OF CELLULAR COMPONENTS
AFUA_1G05610	43 CELL TYPE DIFFERENTIATION
AFUA_1G06390	12 PROTEIN SYNTHESIS
AFUA_1G06390	16 PROTEIN WITH BINDING FUNCTION OR COFACTOR REQUIREMENT (structural or catalytic)
AFUA_1G06390	18 REGULATION OF METABOLISM AND PROTEIN FUNCTION
AFUA_1G06390	40 CELL FATE
AFUA_1G07440	01 METABOLISM
AFUA_1G07440	10 CELL CYCLE AND DNA PROCESSING
AFUA_1G07440	14 PROTEIN FATE (folding, modification, destination)
AFUA_1G07440	16 PROTEIN WITH BINDING FUNCTION OR COFACTOR REQUIREMENT (structural or catalytic)
AFUA_1G07440	18 REGULATION OF METABOLISM AND PROTEIN FUNCTION
AFUA_1G07440	20 CELLULAR TRANSPORT, TRANSPORT FACILITATION AND TRANSPORT ROUTES
AFUA_1G07440	32 CELL RESCUE, DEFENSE AND VIRULENCE
AFUA_1G07440	34 INTERACTION WITH THE ENVIRONMENT
AFUA_1G07440	40 CELL FATE
AFUA_1G07440	41 DEVELOPMENT (Systemic)
AFUA_1G07440	42 BIOGENESIS OF CELLULAR COMPONENTS
AFUA_1G07440	43 CELL TYPE DIFFERENTIATION
AFUA_1G09930	01 METABOLISM
AFUA_1G09930	02 ENERGY
AFUA_1G09930	16 PROTEIN WITH BINDING FUNCTION OR COFACTOR REQUIREMENT (structural or catalytic)
AFUA_1G09930	32 CELL RESCUE, DEFENSE AND VIRULENCE
AFUA_1G09930	34 INTERACTION WITH THE ENVIRONMENT
AFUA_1G10130	01 METABOLISM
AFUA_1G10130	16 PROTEIN WITH BINDING FUNCTION OR COFACTOR REQUIREMENT (structural or catalytic)
AFUA_1G10350	01 METABOLISM
AFUA_1G10350	02 ENERGY
AFUA_1G10350	16 PROTEIN WITH BINDING FUNCTION OR COFACTOR REQUIREMENT (structural or catalytic)
AFUA_1G11180	01 METABOLISM
AFUA_1G11180	14 PROTEIN FATE (folding, modification, destination)
AFUA_1G11180	16 PROTEIN WITH BINDING FUNCTION OR COFACTOR REQUIREMENT (structural or catalytic)
AFUA_1G11180	20 CELLULAR TRANSPORT, TRANSPORT FACILITATION AND TRANSPORT ROUTES
AFUA_1G11180	32 CELL RESCUE, DEFENSE AND VIRULENCE
AFUA_1G12610	14 PROTEIN FATE (folding, modification, destination)
AFUA_1G12610	16 PROTEIN WITH BINDING FUNCTION OR COFACTOR REQUIREMENT (structural or catalytic)
AFUA_1G12610	32 CELL RESCUE, DEFENSE AND VIRULENCE
AFUA_1G12610	34 INTERACTION WITH THE ENVIRONMENT
AFUA_1G12610	40 CELL FATE
AFUA_1G12840	01 METABOLISM
AFUA_1G12840	16 PROTEIN WITH BINDING FUNCTION OR COFACTOR REQUIREMENT (structural or catalytic)
AFUA_1G13500	01 METABOLISM
AFUA_1G13500	02 ENERGY
AFUA_1G13500	16 PROTEIN WITH BINDING FUNCTION OR COFACTOR REQUIREMENT (structural or catalytic)
AFUA_1G15620	11 TRANSCRIPTION
AFUA_1G15620	42 BIOGENESIS OF CELLULAR COMPONENTS
AFUA_2G04620	01 METABOLISM
AFUA_2G04620	10 CELL CYCLE AND DNA PROCESSING
AFUA_2G04620	14 PROTEIN FATE (folding, modification, destination)
AFUA_2G04620	16 PROTEIN WITH BINDING FUNCTION OR COFACTOR REQUIREMENT (structural or catalytic)
AFUA_2G04620	18 REGULATION OF METABOLISM AND PROTEIN FUNCTION
AFUA_2G04620	20 CELLULAR TRANSPORT, TRANSPORT FACILITATION AND TRANSPORT ROUTES
AFUA_2G04620	32 CELL RESCUE, DEFENSE AND VIRULENCE
AFUA_2G04620	34 INTERACTION WITH THE ENVIRONMENT
AFUA_2G04620	40 CELL FATE
AFUA_2G04620	41 DEVELOPMENT (Systemic)
AFUA_2G04620	42 BIOGENESIS OF CELLULAR COMPONENTS
AFUA_2G04620	43 CELL TYPE DIFFERENTIATION
AFUA_2G05910	01 METABOLISM
AFUA_2G05910	02 ENERGY
AFUA_2G05910	16 PROTEIN WITH BINDING FUNCTION OR COFACTOR REQUIREMENT (structural or catalytic)
AFUA_2G05910	20 CELLULAR TRANSPORT, TRANSPORT FACILITATION AND TRANSPORT ROUTES
AFUA_2G05910	43 CELL TYPE DIFFERENTIATION
AFUA_2G07420	16 PROTEIN WITH BINDING FUNCTION OR COFACTOR REQUIREMENT (structural or catalytic)
AFUA_2G07420	20 CELLULAR TRANSPORT, TRANSPORT FACILITATION AND TRANSPORT ROUTES
AFUA_2G07420	32 CELL RESCUE, DEFENSE AND VIRULENCE
AFUA_2G07420	40 CELL FATE
AFUA_2G07420	42 BIOGENESIS OF CELLULAR COMPONENTS
AFUA_2G07420	43 CELL TYPE DIFFERENTIATION
AFUA_2G09290	14 PROTEIN FATE (folding, modification, destination)
AFUA_2G09290	16 PROTEIN WITH BINDING FUNCTION OR COFACTOR REQUIREMENT (structural or catalytic)
AFUA_2G09290	20 CELLULAR TRANSPORT, TRANSPORT FACILITATION AND TRANSPORT ROUTES
AFUA_2G09290	32 CELL RESCUE, DEFENSE AND VIRULENCE
AFUA_2G09290	40 CELL FATE
AFUA_2G09960	01 METABOLISM
AFUA_2G09960	10 CELL CYCLE AND DNA PROCESSING
AFUA_2G09960	14 PROTEIN FATE (folding, modification, destination)
AFUA_2G09960	16 PROTEIN WITH BINDING FUNCTION OR COFACTOR REQUIREMENT (structural or catalytic)
AFUA_2G09960	18 REGULATION OF METABOLISM AND PROTEIN FUNCTION
AFUA_2G09960	20 CELLULAR TRANSPORT, TRANSPORT FACILITATION AND TRANSPORT ROUTES
AFUA_2G09960	32 CELL RESCUE, DEFENSE AND VIRULENCE
AFUA_2G09960	34 INTERACTION WITH THE ENVIRONMENT
AFUA_2G09960	40 CELL FATE
AFUA_2G09960	41 DEVELOPMENT (Systemic)
AFUA_2G09960	42 BIOGENESIS OF CELLULAR COMPONENTS
AFUA_2G09960	43 CELL TYPE DIFFERENTIATION
AFUA_2G10660	01 METABOLISM
AFUA_2G10660	20 CELLULAR TRANSPORT, TRANSPORT FACILITATION AND TRANSPORT ROUTES
AFUA_2G11260	01 METABOLISM
AFUA_2G13010	02 ENERGY
AFUA_2G13010	14 PROTEIN FATE (folding, modification, destination)
AFUA_2G13010	16 PROTEIN WITH BINDING FUNCTION OR COFACTOR REQUIREMENT (structural or catalytic)
AFUA_2G13010	20 CELLULAR TRANSPORT, TRANSPORT FACILITATION AND TRANSPORT ROUTES
AFUA_2G13040	14 PROTEIN FATE (folding, modification, destination)
AFUA_2G13040	16 PROTEIN WITH BINDING FUNCTION OR COFACTOR REQUIREMENT (structural or catalytic)
AFUA_2G13040	20 CELLULAR TRANSPORT, TRANSPORT FACILITATION AND TRANSPORT ROUTES
AFUA_2G13040	32 CELL RESCUE, DEFENSE AND VIRULENCE
AFUA_2G13240	02 ENERGY
AFUA_2G13240	16 PROTEIN WITH BINDING FUNCTION OR COFACTOR REQUIREMENT (structural or catalytic)
AFUA_2G13240	20 CELLULAR TRANSPORT, TRANSPORT FACILITATION AND TRANSPORT ROUTES
AFUA_2G13240	34 INTERACTION WITH THE ENVIRONMENT
AFUA_2G13530	01 METABOLISM
AFUA_2G13530	11 TRANSCRIPTION
AFUA_2G13530	12 PROTEIN SYNTHESIS
AFUA_2G13530	16 PROTEIN WITH BINDING FUNCTION OR COFACTOR REQUIREMENT (structural or catalytic)
AFUA_2G17110	01 METABOLISM
AFUA_2G17110	02 ENERGY
AFUA_2G17110	10 CELL CYCLE AND DNA PROCESSING
AFUA_2G17110	14 PROTEIN FATE (folding, modification, destination)
AFUA_2G17110	16 PROTEIN WITH BINDING FUNCTION OR COFACTOR REQUIREMENT (structural or catalytic)
AFUA_2G17110	20 CELLULAR TRANSPORT, TRANSPORT FACILITATION AND TRANSPORT ROUTES
AFUA_2G17110	30 CELLULAR COMMUNICATION/SIGNAL TRANSDUCTION MECHANISM
AFUA_2G17110	32 CELL RESCUE, DEFENSE AND VIRULENCE
AFUA_2G17110	40 CELL FATE
AFUA_3G08160	01 METABOLISM
AFUA_3G08160	10 CELL CYCLE AND DNA PROCESSING
AFUA_3G08160	11 TRANSCRIPTION
AFUA_3G08160	12 PROTEIN SYNTHESIS
AFUA_3G08160	16 PROTEIN WITH BINDING FUNCTION OR COFACTOR REQUIREMENT (structural or catalytic)
AFUA_3G08160	20 CELLULAR TRANSPORT, TRANSPORT FACILITATION AND TRANSPORT ROUTES
AFUA_3G08580	11 TRANSCRIPTION
AFUA_3G08580	12 PROTEIN SYNTHESIS
AFUA_3G08580	16 PROTEIN WITH BINDING FUNCTION OR COFACTOR REQUIREMENT (structural or catalytic)
AFUA_3G08580	32 CELL RESCUE, DEFENSE AND VIRULENCE
AFUA_3G08580	34 INTERACTION WITH THE ENVIRONMENT
AFUA_3G08660	01 METABOLISM
AFUA_3G08660	02 ENERGY
AFUA_3G08660	16 PROTEIN WITH BINDING FUNCTION OR COFACTOR REQUIREMENT (structural or catalytic)
AFUA_3G08660	20 CELLULAR TRANSPORT, TRANSPORT FACILITATION AND TRANSPORT ROUTES
AFUA_3G08660	32 CELL RESCUE, DEFENSE AND VIRULENCE
AFUA_3G09230	01 METABOLISM
AFUA_3G09230	16 PROTEIN WITH BINDING FUNCTION OR COFACTOR REQUIREMENT (structural or catalytic)
AFUA_3G09230	32 CELL RESCUE, DEFENSE AND VIRULENCE
AFUA_3G09320	01 METABOLISM
AFUA_3G09320	02 ENERGY
AFUA_3G09320	16 PROTEIN WITH BINDING FUNCTION OR COFACTOR REQUIREMENT (structural or catalytic)
AFUA_3G14540	32 CELL RESCUE, DEFENSE AND VIRULENCE
AFUA_4G03410	01 METABOLISM
AFUA_4G03410	02 ENERGY
AFUA_4G03410	20 CELLULAR TRANSPORT, TRANSPORT FACILITATION AND TRANSPORT ROUTES
AFUA_4G03410	32 CELL RESCUE, DEFENSE AND VIRULENCE
AFUA_4G04680	01 METABOLISM
AFUA_4G07360	01 METABOLISM
AFUA_4G07360	14 PROTEIN FATE (folding, modification, destination)
AFUA_4G07710	01 METABOLISM
AFUA_4G07710	02 ENERGY
AFUA_4G07710	16 PROTEIN WITH BINDING FUNCTION OR COFACTOR REQUIREMENT (structural or catalytic)
AFUA_4G09030	01 METABOLISM
AFUA_4G09030	02 ENERGY
AFUA_4G09030	14 PROTEIN FATE (folding, modification, destination)
AFUA_4G09030	16 PROTEIN WITH BINDING FUNCTION OR COFACTOR REQUIREMENT (structural or catalytic)
AFUA_4G09110	20 CELLULAR TRANSPORT, TRANSPORT FACILITATION AND TRANSPORT ROUTES
AFUA_4G09110	32 CELL RESCUE, DEFENSE AND VIRULENCE
AFUA_4G09110	42 BIOGENESIS OF CELLULAR COMPONENTS
AFUA_4G10010	14 PROTEIN FATE (folding, modification, destination)
AFUA_4G10010	16 PROTEIN WITH BINDING FUNCTION OR COFACTOR REQUIREMENT (structural or catalytic)
AFUA_4G10460	01 METABOLISM
AFUA_4G11080	01 METABOLISM
AFUA_4G11080	02 ENERGY
AFUA_4G11080	16 PROTEIN WITH BINDING FUNCTION OR COFACTOR REQUIREMENT (structural or catalytic)
AFUA_4G11080	42 BIOGENESIS OF CELLULAR COMPONENTS
AFUA_4G11650	01 METABOLISM
AFUA_4G11650	02 ENERGY
AFUA_4G11650	16 PROTEIN WITH BINDING FUNCTION OR COFACTOR REQUIREMENT (structural or catalytic)
AFUA_4G12850	10 CELL CYCLE AND DNA PROCESSING
AFUA_4G12850	14 PROTEIN FATE (folding, modification, destination)
AFUA_4G12850	16 PROTEIN WITH BINDING FUNCTION OR COFACTOR REQUIREMENT (structural or catalytic)
AFUA_4G12850	32 CELL RESCUE, DEFENSE AND VIRULENCE
AFUA_4G12850	34 INTERACTION WITH THE ENVIRONMENT
AFUA_4G12850	43 CELL TYPE DIFFERENTIATION
AFUA_4G12920	12 PROTEIN SYNTHESIS
AFUA_4G12920	16 PROTEIN WITH BINDING FUNCTION OR COFACTOR REQUIREMENT (structural or catalytic)
AFUA_4G13120	01 METABOLISM
AFUA_5G03690	20 CELLULAR TRANSPORT, TRANSPORT FACILITATION AND TRANSPORT ROUTES
AFUA_5G04170	01 METABOLISM
AFUA_5G04170	02 ENERGY
AFUA_5G04170	10 CELL CYCLE AND DNA PROCESSING
AFUA_5G04170	14 PROTEIN FATE (folding, modification, destination)
AFUA_5G04170	16 PROTEIN WITH BINDING FUNCTION OR COFACTOR REQUIREMENT (structural or catalytic)
AFUA_5G04170	32 CELL RESCUE, DEFENSE AND VIRULENCE
AFUA_5G04170	34 INTERACTION WITH THE ENVIRONMENT
AFUA_5G04170	43 CELL TYPE DIFFERENTIATION
AFUA_5G04330	01 METABOLISM
AFUA_5G04330	02 ENERGY
AFUA_5G04330	14 PROTEIN FATE (folding, modification, destination)
AFUA_5G04330	16 PROTEIN WITH BINDING FUNCTION OR COFACTOR REQUIREMENT (structural or catalytic)
AFUA_5G04330	30 CELLULAR COMMUNICATION/SIGNAL TRANSDUCTION MECHANISM
AFUA_5G04330	34 INTERACTION WITH THE ENVIRONMENT
AFUA_5G05920	11 TRANSCRIPTION
AFUA_5G05920	12 PROTEIN SYNTHESIS
AFUA_5G05920	16 PROTEIN WITH BINDING FUNCTION OR COFACTOR REQUIREMENT (structural or catalytic)
AFUA_5G07340	10 CELL CYCLE AND DNA PROCESSING
AFUA_5G07340	12 PROTEIN SYNTHESIS
AFUA_5G07340	14 PROTEIN FATE (folding, modification, destination)
AFUA_5G07340	16 PROTEIN WITH BINDING FUNCTION OR COFACTOR REQUIREMENT (structural or catalytic)
AFUA_5G07340	32 CELL RESCUE, DEFENSE AND VIRULENCE
AFUA_5G09910	01 METABOLISM
AFUA_6G02280	32 CELL RESCUE, DEFENSE AND VIRULENCE
AFUA_6G02280	34 INTERACTION WITH THE ENVIRONMENT
AFUA_6G02750	10 CELL CYCLE AND DNA PROCESSING
AFUA_6G02750	11 TRANSCRIPTION
AFUA_6G02750	16 PROTEIN WITH BINDING FUNCTION OR COFACTOR REQUIREMENT (structural or catalytic)
AFUA_6G02750	42 BIOGENESIS OF CELLULAR COMPONENTS
AFUA_6G04210	01 METABOLISM
AFUA_6G04210	14 PROTEIN FATE (folding, modification, destination)
AFUA_6G04210	42 BIOGENESIS OF CELLULAR COMPONENTS
AFUA_6G04570	12 PROTEIN SYNTHESIS
AFUA_6G04570	16 PROTEIN WITH BINDING FUNCTION OR COFACTOR REQUIREMENT (structural or catalytic)
AFUA_6G04570	18 REGULATION OF METABOLISM AND PROTEIN FUNCTION
AFUA_6G04920	01 METABOLISM
AFUA_6G04920	02 ENERGY
AFUA_6G07120	10 CELL CYCLE AND DNA PROCESSING
AFUA_6G08050	01 METABOLISM
AFUA_6G08050	02 ENERGY
AFUA_6G08050	16 PROTEIN WITH BINDING FUNCTION OR COFACTOR REQUIREMENT (structural or catalytic)
AFUA_6G10650	01 METABOLISM
AFUA_6G10650	02 ENERGY
AFUA_6G10650	16 PROTEIN WITH BINDING FUNCTION OR COFACTOR REQUIREMENT (structural or catalytic)
AFUA_6G12660	12 PROTEIN SYNTHESIS
AFUA_6G12660	16 PROTEIN WITH BINDING FUNCTION OR COFACTOR REQUIREMENT (structural or catalytic)
AFUA_7G01860	14 PROTEIN FATE (folding, modification, destination)
AFUA_7G01860	16 PROTEIN WITH BINDING FUNCTION OR COFACTOR REQUIREMENT (structural or catalytic)
AFUA_7G01860	18 REGULATION OF METABOLISM AND PROTEIN FUNCTION
AFUA_7G01860	32 CELL RESCUE, DEFENSE AND VIRULENCE
AFUA_7G01860	40 CELL FATE
AFUA_7G05660	01 METABOLISM
AFUA_7G05660	12 PROTEIN SYNTHESIS
AFUA_7G05660	16 PROTEIN WITH BINDING FUNCTION OR COFACTOR REQUIREMENT (structural or catalytic)
AFUA_7G05660	42 BIOGENESIS OF CELLULAR COMPONENTS
AFUA_8G03880	12 PROTEIN SYNTHESIS
AFUA_8G03880	16 PROTEIN WITH BINDING FUNCTION OR COFACTOR REQUIREMENT (structural or catalytic)
AFUA_8G05300	11 TRANSCRIPTION
AFUA_8G05300	16 PROTEIN WITH BINDING FUNCTION OR COFACTOR REQUIREMENT (structural or catalytic)
AFUA_8G05300	32 CELL RESCUE, DEFENSE AND VIRULENCE
