# Supplementary material for: Integrative analysis of the heat shock response in Aspergillus fumigatus
Source: BMC Genomics. 2010 Jan 15;11:32. doi: 10.1186/1471-2164-11-32 (PMC2820008; doi:10.1186/1471-2164-11-32)
Supplement: Additional file 4 — Sequence_analysis. Detected Hsf1 binding motifs in the upstream region of the genes representing the differentially regulated proteins (sheet1) and yeast homologues with their regulation (sheet2). [file 1471-2164-11-32-S4.XLS]

## Sheet: ScanProsite and MEME
Detected HSEs with consensus sequences in the differentially regulated proteins using ScanProsite or MEME; the sequences of perfect, step and gap HSE were used as input for ScanProsite
perfect HSE	GA[AG]nnTTCnnGAA, GAAnn[TC]TCnnGAA, GAAnnTTCnnGA[AG], [TC]TCnnGAAnnTTC, TTCnnGA[AG]nnTTC, TTCnnGAAnn[TC]TC
step HSE	GA[AG]nnnnnnnGAAnnnnnnnGAA, GAAnnnnnnnGA[AG]nnnnnnnGAA, GAAnnnnnnnGAAnnnnnnnGA[AG], [TC]TCnnnnnnnTTCnnnnnnnTTC, TTCnnnnnnn[TC]TCnnnnnnnTTC, TTCnnnnnnnTTCnnnnnnn[TC]TC
gap HSE	GA[AG]nnTTCnnnnnnnTTC, GAAnn[TC]TCnnnnnnnTTC, GAAnnTTCnnnnnnn[TC]TC, GA[AG]nnnnnnnGAAnnTTC, GAAnnnnnnnGA[AG]nnTTC, GAAnnnnnnnGAAnn[TC]TC, [TC]TCnnGAAnnnnnnnGAA, TTCnnGA[AG]nnnnnnnGAA, TTCnnGAAnnnnnnnGA[AG], [TC]TCnnnnnnnTTCnnGAA, TTCnnnnnnn[TC]TCnnGAA, TTCnnnnnnnTTCnnGA[AG]
A. fumigatus	HSE (ScanProsite)	HSE (MEME ) (only additionally to ScanProsite found motifs are shown)
Chaperone
AFUA_1G07440 (molecular chaperone Hsp70)	gap (GAAgcTTCgctggagCTC at position 751)	perfect (GAAGCTTCTAGCA at position 746)
AFUA_1G11180 (heat shock protein/chaperonin HSP78)	perfect (TTCtcGAAcgCTC at position 140)	perfect (GATGCTTCTCGAA at position 135)
AFUA_1G12610 (HSP 70 chaperone HSP88)	-	-
AFUA_2G04620 (Hsp70 chaperone BiP/Kar2)	-	perfect (GAAATTGCTAGAA at position 545)
AFUA_2G09290 (antigenic mitochondrial protein HSP60)	step (GAAtggagatGAAagctgggGAG at position 145, GAAagctgggGAGatgaagcGAA at position 155, CTCgaaatttTTCcaggcgaTTC at position 181)	perfect (GAAGCTCCTAGAA at position 229)
AFUA_2G09960 (mitochondrial Hsp70 chaperone (Ssc70))	-
AFUA_2G13040 (mitochondrial co-chaperone GrpE)	-
AFUA_3G14540 (heat shock protein Hsp30/Hsp42)	-
AFUA_4G10010 (Hsp90 co-chaperone Cdc37)	-
AFUA_4G12850 (calnexin)	-
AFUA_5G04170 (molecular chaperone and allergen Mod-E/Hsp90/Hsp1)	-
AFUA_7G01860 (heat shock protein (Sti1))	perfect (GAAatTTCcaGAA at position 342)
Cell wall and cytoskeleton	-
AFUA_1G02550 (tubulin alpha-1 subunit)	-
AFUA_2G07420 (actin-bundling protein Sac6)	-
Transport
AFUA_5G03690 (CRAL/TRIO domain protein/ phosphatidylinositol transfer protein sfh5)	-
AFUA_6G07120 (nuclear movement protein NudC)	-	perfect (GAAGGTACTCGAA at position 457)
Energy generation
AFUA_2G13010 (cytochrome c oxidase polypeptide vib)	-
AFUA_2G13240 (V-type ATPase, B subunit)	-
Defense against oxidative stress
AFUA_4G03410 (flavohemoprotein)	-
AFUA_4G09110 (cytochrome c peroxidase Ccp1)	gap (TTCtccatcgTTCgtGAA at position 824)
AFUA_5G09910 (nitroreductase family protein)	-
AFUA_6G02280 (allergen Asp F3)	perfect (TTCtcGAAttCTC at position 338)
Signal transduction
AFUA_1G05610 (protein phosphotase 2a 65kd regulatory subunit)	step (TTCattatcaCTCcataccgTTC at position 802)
AFUA_4G12450 (conserved lysine-rich protein)	step (TTCtcttcttCTCctctccaTTC at positions 733 and 738)
Carbohydrate metabolism
AFUA_1G09930 (glycerol dehydrogenase Gcy1)	-
AFUA_1G10350 (phosphoglycerate kinase PgkA)	-
AFUA_1G13500 (transketolase TktA)	-
AFUA_2G05910 (hexokinase Kxk)	step (TTCatatatcTTCttcattaTTC at position 808)
AFUA_2G10660 (mannitol-1-phosphate dehydrogenase)	step (TTCcctacatTTCtcttccgTTC at position 917)
AFUA_3G08660 (isocitrate dehydrogenase Idp1)	-
AFUA_3G09230 (carboxylesterase)	-
AFUA_4G04680 (FGGY-family carbohydrate kinase)	-
AFUA_4G11080 (acetyl-coenzyme A synthetase FacA)	-
AFUA_4G11650 (alpha-ketoglutarate dehydrogenase complex subunit Kgd1)	-
AFUA_6G04210 (mannosyl-oligosaccharide glucosidase)	-
AFUA_6G04920 (NAD-dependent formate dehydrogenase AciA/Fdh)	-
AFUA_6G08050 (6-phosphogluconate dehydrogenase Gnd1)	step (CTCtgacatcTTCttctctcTTC at position 830, TTCttctctcTTCccttcttCTC at position 840)
AFUA_6G10650 (ATP citrate lyase, subunit 1)	-
Nitrogen metabolism
AFUA_1G10130 (adenosylhomocysteinase)	-
AFUA_1G12840 (nitrite reductase NiiA)	step (GAGcaccgtgGAAttagagaGAA at position 296)
AFUA_2G11260 (3-isopropylmalate dehydratase)	step (GAGtcttacaGAAgacctcgGAA at position 275)
AFUA_3G09320 (serine hydroxymethyltransferase)	-
AFUA_4G07360 (cobalamin-independent methionine synthase MetH/D)	-
AFUA_4G07710 (pyruvate carboxylase)	-
AFUA_4G10460 (homocitrate synthase)	-
AFUA_4G13120 (glutamine synthetase)	-
Ubiquitination and proteolysis
AFUA_4G09030 (aminopeptidase)	-
AFUA_5G04330 (aminopeptidase)	-
Protein biosynthesis/Translation
AFUA_1G02030 (eukaryotic translation initiation factor 3 subunit EifCb)	-
AFUA_1G06390 (translation elongation factor EF-1 alpha subunit)	-
AFUA_2G13530 (translation elongation factor EF-2 subunit)	-
AFUA_3G08160 (eukaryotic translation initiation factor 4)	gap (TTCcgGAAcctctcaGAA at position 561)
AFUA_4G12920 (histidyl-tRNA synthetase, mitochondrial precursor)	gap (GAAatatagaGAGtcTTC at position 934)
AFUA_5G05920 (glycyl-tRNA synthetase)	-
AFUA_5G07340 (DnaJ domain protein Psi)	perfect (GAAgcTTCtcGAA at position 215, TTCtcGAAgcTTC at position 220), gap (GAAgcTTCtcgaagcTTC at position 215, GAAtcTTCtacgtcaTTC at position 477, GAAgcttctcGAAgcTTC at position 215)
AFUA_6G02750 (nascent polypeptide-associated complex (NAC) subunit)	-
AFUA_6G04570 (translation elongation factor eEF-1 subunit gamma)	-
AFUA_6G12660 (40S ribosomal protein S10b)	-
AFUA_7G05660 (translation elongation factor eEF-3)	-
AFUA_8G03880 (alanyl-tRNA synthetase)	-
Transcriptions
AFUA_1G15620 (DEAD box RNA helicase HelA)	-
AFUA_3G08580 (glycine-rich RNA-binding protein)	step (TTCttcccctCTCcttccttTTC at position 888)
AFUA_8G05300 (RNA polymerase II subunit 7)	-
Cell cycle
AFUA_2G17110 (cell division control protein Cdc48)	-

## Sheet: Homology to yeast
Blast results of differentially regulated proteins of A. fumigatus in S. cerevisiae; if Hsf and Msn2/4 regulation were found for those yeast genes/proteins in literature, a yes is stated
A. fumigatus	S.cerevisiae (blast homology)	Hsf1 regulated in yeast	Msn2/4 regulated in yeast
Chaperone
AFUA_1G07440 (molecular chaperone Hsp70)	SSA4 or SSA2	yes
AFUA_1G11180 (heat shock protein/chaperonin HSP78)	Hsp78 or HSP104	yes	yes
AFUA_1G12610 (HSP 70 chaperone HSP88)	Sse2	yes	yes
AFUA_2G04620 (Hsp70 chaperone BiP/Kar2)	SSA4 or SSA2	yes	yes
AFUA_2G09290 (antigenic mitochondrial protein HSP60)	HSP60	yes
AFUA_2G09960 (mitochondrial Hsp70 chaperone (Ssc70))	Ssc1	yes
AFUA_2G13040 (mitochondrial co-chaperone GrpE)	Mge1
AFUA_3G14540 (heat shock protein Hsp30/Hsp42)	HSP26	yes
AFUA_4G10010 (Hsp90 co-chaperone Cdc37)	Cdc37
AFUA_4G12850 (calnexin)	Cne1
AFUA_5G04170 (molecular chaperone and allergen Mod-E/Hsp90/Hsp1)	HSC82	yes
AFUA_7G01860 (heat shock protein (Sti1))	Sti1	yes
Cell wall and cytoskeleton
AFUA_1G02550 (tubulin alpha-1 subunit)	Tub3
AFUA_2G07420 (actin-bundling protein Sac6)	Sac6
Transport
AFUA_5G03690 (CRAL/TRIO domain protein/ phosphatidylinositol transfer protein sfh5)	Sfh5
AFUA_6G07120 (nuclear movement protein NudC)	? (no good blast result)
Energy generation
AFUA_2G13010 (cytochrome c oxidase polypeptide vib)	Cox12
AFUA_2G13240 (V-type ATPase, B subunit)	Vma2
Defense against oxidative stress
AFUA_4G03410 (flavohemoprotein)	Yhb1
AFUA_4G09110 (cytochrome c peroxidase Ccp1)	Ccp1
AFUA_5G09910 (nitroreductase family protein)	Hbn1
AFUA_6G02280 (allergen Asp F3)	Ahp1
Signal transduction
AFUA_1G05610 (protein phosphotase 2a 65kd regulatory subunit)	Tpd3
AFUA_4G12450 (conserved lysine-rich protein)	no blast result
Carbohydrate metabolism
AFUA_1G09930 (glycerol dehydrogenase Gcy1)	Gcy1
AFUA_1G10350 (phosphoglycerate kinase PgkA)	Pgk1	yes
AFUA_1G13500 (transketolase TktA)	Tkl1 or Tkl2	yes	yes
AFUA_2G05910 (hexokinase Kxk)	Hxk2 or Hxk1		yes
AFUA_2G10660 (mannitol-1-phosphate dehydrogenase)	Dsf1
AFUA_3G08660 (isocitrate dehydrogenase Idp1)	Idp1
AFUA_3G09230 (carboxylesterase)	? (no good blast result)
AFUA_4G04680 (FGGY-family carbohydrate kinase)	Ydr109c
AFUA_4G11080 (acetyl-coenzyme A synthetase FacA)	Acs2
AFUA_4G11650 (alpha-ketoglutarate dehydrogenase complex subunit Kgd1)	Kgd1
AFUA_6G04210 (mannosyl-oligosaccharide glucosidase)	Cwh41
AFUA_6G04920 (NAD-dependent formate dehydrogenase AciA/Fdh)	Fdh1
AFUA_6G08050 (6-phosphogluconate dehydrogenase Gnd1)	Gnd2 or Gnd1
AFUA_6G10650 (ATP citrate lyase, subunit 1)	Lsc1
Nitrogen metabolism
AFUA_1G10130 (adenosylhomocysteinase)	Sah1
AFUA_1G12840 (nitrite reductase NiiA)	? (no good blast result)
AFUA_2G11260 (3-isopropylmalate dehydratase)	Leu1
AFUA_3G09320 (serine hydroxymethyltransferase)	Shm2
AFUA_4G07360 (cobalamin-independent methionine synthase MetH/D)	Met6
AFUA_4G07710 (pyruvate carboxylase)	Pyc2 or Pyc1
AFUA_4G10460 (homocitrate synthase)	Lys21 or Lys20
AFUA_4G13120 (glutamine synthetase)	Gln1
Ubiquitination and proteolysis
AFUA_4G09030 (aminopeptidase)	Ape2
AFUA_5G04330 (aminopeptidase)	Aap1
Protein biosynthesis/Translation
AFUA_1G02030 (eukaryotic translation initiation factor 3 subunit EifCb)	Prt1
AFUA_1G06390 (translation elongation factor EF-1 alpha subunit)	Tef1
AFUA_2G13530 (translation elongation factor EF-2 subunit)	Eft2
AFUA_3G08160 (eukaryotic translation initiation factor 4)	Tif1 or Tif2
AFUA_4G12920 (histidyl-tRNA synthetase, mitochondrial precursor)	Hts1
AFUA_5G05920 (glycyl-tRNA synthetase)	Grs1
AFUA_5G07340 (DnaJ domain protein Psi)	Sis1	yes
AFUA_6G02750 (nascent polypeptide-associated complex (NAC) subunit)	Egd1
AFUA_6G04570 (translation elongation factor eEF-1 subunit gamma)	Tef4
AFUA_6G12660 (40S ribosomal protein S10b)	Rps10b
AFUA_7G05660 (translation elongation factor eEF-3)	Hef3
AFUA_8G03880 (alanyl-tRNA synthetase)	Ala1
Transcriptions
AFUA_1G15620 (DEAD box RNA helicase HelA)	Mss116
AFUA_3G08580 (glycine-rich RNA-binding protein)	? (no good blast result)
AFUA_8G05300 (RNA polymerase II subunit 7)	Rpb7
Cell cycle
AFUA_2G17110 (cell division control protein Cdc48)	Cdc48
